# Supplementary material for: Acquired chemoresistance drives spatial heterogeneity, chemoprotection and collective migration in pancreatic tumor spheroids
Source: PLoS One. 2022 May 26;17(5):e0267882. doi: 10.1371/journal.pone.0267882 (PMC9135276; doi:10.1371/journal.pone.0267882)
Supplement: S1 Table — (XLSX) [file pone.0267882.s008.xlsx]

## Sheet: Genes of interest
DE genes in all resistant sublcones (log2(FC) relative to BxPC3)
Gene	Locus	BxGR-80C	BxGR-120C	BxGR-360C
H19	chr11:2016405-2019065	-4.60944	-6.5717	-2.06387
RRM1	chr11:4115923-4160106	3.15212	2.58577	5.42428
COL6A1	chr21:47401662-47424963	-5.13007	-2.60853	-3.52109
MAGEB2	chrX:30233674-30238206	4.58045	4.16244	4.07018
KRT4	chr12:53200326-53207900	-3.39435	-4.01669	-2.46629
KLK10	chr19:51515999-51523431	-2.19977	-2.43109	-3.4353
S100A14	chr1:153586731-153588808	-3.15152	-2.71205	-2.56712
FGFR3	chr4:1795038-1810599	-2.14512	-2.14984	-2.05377
DE genes in BxGR-80/360C (log2(FC) relative to BxPC3)
Gene	Locus	BxGR-80C	BxGR-120C	BxGR-360C
SPRR2C	chr1:153112593-153113969	-10	-0.255223	-10
RHOG	chr11:3848207-3862213	3.16838	1.19788	4.7007
PLCH2	chr1:2407753-2436964	-2.22149	-0.458122	-3.42366
Genes in ch11p15.4 (log2(FC) relative to BxPC3)
Gene	Locus	Location	BxGR-80C	BxGR-120C	BxGR-360C
PGAP2	chr11:3696239-3847601	chr11p15.4	3.14895	1.28357	4.79363
RHOG	chr11:3848207-3862213	chr11p15.4	3.16838	1.19788	4.7007
STIM1	chr11:3876932-4114440	chr11p15.4	2.65588	1.38724	5.22414
RRM1	chr11:4115923-4160106	chr11p15.4	3.15212	2.58577	5.42428
TRIM21	chr11:4406126-4414926	chr11p15.4	3.3012	1.64385	5.3221
TRIM68	chr11:4619901-4629489	chr11p15.4	3.04204	0.692734	5.38166

## Sheet: Ranked lists DE genes
Comparison 1			Comparison 2			Comparison 3			Comparison 4			Comparison 5			Comparison 6
2	80C		3	120C		4	360C		3	120C		4	360C		4	360C
1	BxPC3		1	BxPC3		1	BxPC3		2	80C		2	80C		3	120C
gene	log2(FC)		gene	log2(FC)		gene	log2(FC)		gene	log2(FC)		gene	log2(FC)		gene	log2(FC)
MAGEB2	4.58045		CCL3	10		EDN2	10		CCL3	10		EDN2	10		EDN2	10
TRIM21	3.3012		PPBP	10		POSTN	10		PPBP	10		POSTN	10		LOC100506082	10
RHOG	3.16838		IFI6	5.71521		BPIFB1	10		IL13RA2	10		GPC4	10		ABP1	6.45517
RRM1	3.15212		MX1	4.86338		DIO2	6.04541		OR4C6	10		HTRA3	10		LOXL4	6.30475
TRIM68	3.04204		IFI44L	4.66373		RRM1	5.42428		SPRR2F	10		PLEKHS1	10		EDIL3	5.57039
STIM1	2.65588		TRIM22	4.40074		TRIM68	5.38166		AZGP1	10		FGF13	10		COL3A1	5.50013
PLAT	2.33257		MAGEB2	4.16244		CFI	5.36804		OLFM4	10		ALPP	6.49643		IGFBP5	5.04704
LAPTM5	-1.65993		IFI27	4.05705		TRIM21	5.3221		TENM1	10		STRA6	6.05202		DUSP9	4.88355
CYP2S1	-1.81806		IFIT1	4.01925		TRIM22	5.30067		IL36G	10		DIO2	5.50382		SPON2	4.80782
MTRNR2L8	-1.83476		MAGEC2	3.90988		STIM1	5.22414		SPRR2E	10		MAN1A1	5.43511		TRIM68	4.68893
PADI3	-1.90386		LCN2	3.66433		COL3A1	5.07209		THEMIS2	10		TRIM22	5.37004		COL5A2	4.21773
LTBP4	-1.95702		SAMD9L	3.55661		ALPP	5.06937		HBE1	10		MXRA5	4.92973		DIO2	4.09998
ADAM8	-2.00741		SAMHD1	3.30931		PGAP2	4.79363		LOC645638	10		C1R	4.74332		MGAT3	3.98396
CLU	-2.08451		HLA-B	3.26467		RHOG	4.7007		IL6	10		LOXL4	4.44403		MXRA5	3.92891
FGFR3	-2.14512		DHRS2	3.1481		ABP1	4.66528		MAGEC2	10		GABRE	4.42193		DAPK1	3.84306
MYH14	-2.17385		ISG15	3.1218		COL5A2	4.42613		SPRR2C	10		BMP4	4.34434		STIM1	3.83691
KLK10	-2.19977		HERC6	2.99568		C1R	4.1848		IFI6	8.43876		MYL9	4.30449		MAN1A1	3.83567
KRT6A	-2.20246		IFIT3	2.99404		HEG1	4.1283		IFI27	6.16642		IFI6	4.14781		TRIM21	3.67825
PLCH2	-2.22149		UBE2L6	2.8793		MAGEB2	4.07018		USP18	5.59219		DBP	4.1143		SNCG	3.55549
CRABP2	-2.25968		XAF1	2.87682		ANO3	4.01438		PI3	5.4866		PTK7	4.11198		HPGD	3.5263
AKR1B10	-2.71063		ZNF195	2.76942		BMP4	3.85565		MX1	5.32593		ABP1	4.08251		RHOG	3.50282
KRT5	-2.93649		C3	2.74732		CCDC80	3.8457		IFI44L	5.08465		HEG1	4.01514		BMP4	3.48995
FYB	-2.94631		CXCL5	2.7054		CDH2	3.70157		IFIT1	4.95942		COL5A2	3.80896		ADIRF	3.47735
GJB2	-3.04824		OAS2	2.67557		PLAT	3.59257		DHRS2	4.83036		WFDC2	3.70277		LYNX1	3.42917
BCAM	-3.12505		OAS3	2.67185		SMPD1	3.50281		MAGEA12	4.57217		LMO4	3.48306		WNT10A	3.40592
S100A14	-3.15152		IFIH1	2.6407		MUC1	3.44774		TRIM22	4.47011		BCAM	3.48032		ALDH3B1	3.31872
KRT4	-3.39435		RRM1	2.58577		C1S	3.38825		MMP9	4.41078		DUSP9	3.43464		JPH2	3.21397
EBP	-3.7313		SP110	2.53505		LOXL4	3.24982		XAF1	4.34438		CRABP2	3.35581		SLC40A1	3.13886
PTK7	-4.11422		OAS1	2.47248		DUSP9	3.1651		EPSTI1	4.022		OLR1	3.11441		DBP	2.99719
SPRR1B	-4.17606		DDX58	2.37871		TRIM6	3.12759		ISG15	3.98963		ROBO1	3.10508		METTL7A	2.9809
H19	-4.60944		STAT1	2.24285		DAPK1	3.07592		IFIT3	3.75583		FGD3	2.83103		FBLN1	2.9623
IGFBP2	-4.6693		DDX60	2.21875		FN1	2.95214		OAS2	3.6814		COL5A1	2.81182		CDKN2C	2.96029
MMP9	-4.7054		IFITM1	2.19668		SLC16A7	2.94522		SAMHD1	3.66182		C3	2.73992		UPK3B	2.862
COL6A1	-5.13007		IFI44	2.18683		PRKCDBP	2.91004		IFITM1	3.60849		MUC1	2.70067		RRM1	2.83851
MAGEC2	-10		IFIT2	2.11651		MXRA5	2.83756		ZNF195	3.59377		FBLN1	2.64969		LMO4	2.70632
SPRR2C	-10		HELZ2	1.96491		ROBO1	2.67431		SAMD9L	3.42108		NMU	2.6095		ZNF488	2.6826
ADH7	-10		BST2	1.91409		FAM160A2	2.62809		HERC6	3.36266		STIM1	2.56826		MMP28	2.64352
SH2D4A	-10		PLSCR1	1.90634		IGFBP5	2.57012		IRF9	3.34087		SMPD1	2.46759		MUC1	2.62952
			PARP14	1.88692		MRPL17	2.55753		C3	3.32017		PBXIP1	2.4543		PRKCDBP	2.61768
			EIF2AK2	1.86259		LUZP2	2.50481		IFIT2	3.24737		NEAT1	2.39343		HEG1	2.59217
			STAT2	1.81878		TGFB2	2.47194		OASL	3.10511		IGFBP5	2.38389		SMPD1	2.5734
			OASL	1.81842		BDNF	2.41269		OAS1	3.01907		CDKN2C	2.37759		MSLN	2.56184
			SAMD9	1.79264		LCN2	2.39764		IFIH1	2.99575		PPAP2B	2.34602		LEPREL1	2.46503
			CTSD	-1.60955		ILK	2.38701		GBP4	2.98455		TRIM68	2.33962		PLAT	2.4214
			STOM	-1.68414		TRIM5	2.37968		OAS3	2.98141		MTRNR2L8	2.32045		CCDC80	2.40299
			FGFR3	-2.14984		TPP1	2.37901		HERC5	2.96404		SYT8	2.31485		TLN2	2.30024
			CEACAM5	-2.17167		ARRDC3	2.28336		LCN2	2.92325		RRM1	2.27216		CDH2	2.30018
			MMP28	-2.23581		TXNIP	2.25544		HLA-B	2.91597		DAPK1	2.25362		NMU	2.13904
			CEACAM6	-2.27662		LEPREL1	2.2161		DDX58	2.83762		EPHB6	2.19356		HPSE	2.12915
			CLU	-2.38226		LMO4	2.19546		IL7R	2.72854		CCDC80	2.18862		GLUL	2.11113
			GJB2	-2.42821		TNFAIP2	2.18624		KIAA1199	2.6938		CDC42EP3	2.18544		TNFAIP2	2.09883
			KLK10	-2.43109		C3	2.16707		DDX60	2.68343		UPK3B	2.15391		TGFB2	2.09276
			IGFBP5	-2.47692		CDC42EP3	2.10648		IFI44	2.63618		FN1	2.1371		CRABP2	2.08715
			COL6A1	-2.60853		HLA-B	2.10405		OSBPL5	2.60865		SLC1A3	2.11539		ALDH3A1	2.05761
			S100A14	-2.71205		DPYD	2.01058		UBE2L6	2.48038		TXNIP	2.08587		IDH1	2.03899
			FGFBP1	-3.09784		NEAT1	2.00686		HELZ2	2.37599		TGFB2	2.05738		CDC42EP3	2.03862
			KRT4	-4.01669		TIMP2	1.86553		STAT1	2.29693		MALAT1	2.03564		LRP1	2.00011
			H19	-6.5717		STEAP3	1.81329		BST2	2.26429		FAM160A2	2.02451		STEAP3	1.96645
						RAI14	-1.5725		SLC43A3	2.1996		TRIM21	2.0209		DPYD	1.93244
						COL4A6	-1.57629		STAT2	2.14305		HPGD	1.97695		SLC1A3	1.92312
						PROM2	-1.7432		PLSCR1	2.10003		LENG8	1.96959		PTGES	1.89295
						LRRC8A	-1.76318		IFITM3	2.07091		DPYD	1.96641		CTSD	1.85943
						LTBP4	-1.79601		C15orf48	1.9527		TRIM5	1.85878		SYT8	1.85754
						SULF2	-1.80343		PARP14	1.95227		FXYD3	1.84339		MRPL17	1.8364
						SLC7A5	-1.81294		SAMD9	1.92483		HLA-B	1.75535		FAM160A2	1.82245
						ESRG	-1.84287		LENG8	1.89861		TPP1	1.75066		TIMP2	1.82066
						COL17A1	-1.85475		ADAM8	1.86667		ENC1	1.62893		TPP1	1.80158
						LAPTM5	-1.86485		MTRNR2L8	1.85756		RAI14	-1.6142		BCAM	1.79034
						DUSP6	-1.86699		PLCH2	1.76337		LRRC8A	-1.68658		ELF3	1.74367
						HS3ST1	-1.93533		PTGS2	1.66508		HMGA2	-1.70339		DDIT4	1.735
						EFNB1	-2.04016		RHOG	-1.9705		SCEL	-1.78887		CDC42BPA	1.73166
						FGFR3	-2.05377		IGFBP5	-2.66315		PLEK2	-1.84569		UBE2L6	-1.6368
						H19	-2.06387		FGFBP1	-2.97208		AMOTL1	-1.91154		PARP14	-1.66146
						SCEL	-2.10792					FOSL1	-1.91165		STAT1	-1.74002
						SCD	-2.16282					MT2A	-1.91281		MT2A	-1.75091
						PKP1	-2.17117					EFNB1	-1.94059		BST2	-1.75879
						IL1RN	-2.24457					SLC7A5	-1.9875		ESRG	-1.82505
						KLF13	-2.32517					IL1RL1	-2.09489		DUSP6	-1.83334
						AKAP2	-2.32561					IL1A	-2.15472		IL1RL1	-1.83579
						CEACAM6	-2.35202					FAM83A	-2.1556		IRF9	-1.84779
						CEACAM5	-2.37641					SERPINB2	-2.19077		TNFAIP3	-1.89251
						AKR1B10	-2.44363					EREG	-2.20384		OAS1	-1.92945
						KRT4	-2.46629					HS3ST1	-2.21751		FOSL1	-1.96616
						DHRS9	-2.51888					DUSP5	-2.24647		IFI44	-2.02033
						TMPRSS4	-2.56184					TMPRSS4	-2.2835		HBEGF	-2.04736
						S100A14	-2.56712					SCD	-2.2965		SLC43A3	-2.05278
						NDRG1	-2.63947					AKAP12	-2.3086		EREG	-2.05994
						STMN3	-2.73064					DHRS9	-2.96445		HAS2	-2.10007
						STOM	-2.73619					SQRDL	-3.02516		FBLIM1	-2.17554
						SH3PXD2A	-2.74439					AKAP2	-3.06157		DUSP5	-2.26247
						SQRDL	-2.81588					KRT6A	-3.47709		IFIH1	-2.37732
						CCDC69	-3.0326					CCND2	-3.64989		HELZ2	-2.45469
						PIWIL1	-3.2246					MMP1	-5.01073		DHRS9	-2.51965
						PLCH2	-3.42366					FGFBP1	-5.17517		IL1A	-2.52788
						KLK10	-3.4353								XAF1	-2.53428
						FYB	-3.51469								ITGA5	-2.53711
						COL6A1	-3.52109								ISG15	-2.59428
						MMP1	-4.81962								NDRG1	-2.6238
						FGFBP1	-5.30093								IL1B	-2.67954
						SPRR1B	-5.6167								LIPG	-2.75272
						KRT6A	-5.67954								OASL	-2.84912
						SPRR2C	-10								HERC6	-2.86954
						ADH7	-10								IFIT2	-2.89524
						SH2D4A	-10								DDX58	-2.9313
						GIMAP4	-10								PLCH2	-2.96554
						SCGB1A1	-10								DDX60	-2.97371
						LPAR3	-10								OAS3	-2.99735
						FXYD2	-10								SQRDL	-3.07446
						CLCA2	-10								IFIT3	-3.07609
						GIMAP8	-10								AKAP2	-3.14477
						GJB6	-10								OAS2	-3.42305
						PPP1R1B	-10								ZNF195	-3.44916
															IFIT1	-3.65962
															SAMHD1	-3.83874
															CPM	-3.84984
															MX1	-3.90033
															IFI27	-3.97679
															IL7R	-3.98362
															IFI44L	-4.0067
															IFI6	-4.29095
															MMP1	-4.73004
															DHRS2	-4.86113
															KRT6A	-5.11356
															CCL3	-10
															PPBP	-10
															IL13RA2	-10
															OR4C6	-10
															SPRR2F	-10
															AZGP1	-10
															OLFM4	-10
															TENM1	-10
															SPRR2C	-10
															FAM133A	-10
															PRSS1	-10
															GIMAP4	-10
															SCGB1A1	-10
															LPAR3	-10
															FXYD2	-10

## Sheet: Hallmark GSEA
BxGR-80C v BxPC3 HALLMARK
NAME	GS<br> follow link to MSigDB	SIZE	ES	NES	NOM p-val	FDR q-val	FWER p-val	RANK AT MAX	LEADING EDGE
HALLMARK_COMPLEMENT	HALLMARK_COMPLEMENT	3	0.685714	1.40546	0.107239	0.220559	0.178	13	tags=100%, list=34%, signal=140%
HALLMARK_APOPTOSIS	HALLMARK_APOPTOSIS	3	0.285714	0.581372	0.933333	0.956028	0.867	27	tags=100%, list=71%, signal=318%
NAME	GS<br> follow link to MSigDB	SIZE	ES	NES	NOM p-val	FDR q-val	FWER p-val	RANK AT MAX	LEADING EDGE
HALLMARK_KRAS_SIGNALING_DN	HALLMARK_KRAS_SIGNALING_DN	5	-0.442846	-0.911365	0.634943	1	0.928	19	tags=80%, list=50%, signal=139%
HALLMARK_COAGULATION	HALLMARK_COAGULATION	3	-0.373626	-0.674067	0.853698	1	0.981	7	tags=33%, list=18%, signal=38%
HALLMARK_KRAS_SIGNALING_UP	HALLMARK_KRAS_SIGNALING_UP	4	-0.292193	-0.557419	0.938623	0.953088	0.991	7	tags=25%, list=18%, signal=27%
BxGR-120C v BxPC3 HALLMARK
NAME	GS<br> follow link to MSigDB	SIZE	ES	NES	NOM p-val	FDR q-val	FWER p-val	RANK AT MAX	LEADING EDGE
HALLMARK_INTERFERON_GAMMA_RESPONSE	HALLMARK_INTERFERON_GAMMA_RESPONSE	28	0.533333	1.88266	0.00733496	0.0083	0.01	41	tags=100%, list=71%, signal=176%
HALLMARK_INTERFERON_ALPHA_RESPONSE	HALLMARK_INTERFERON_ALPHA_RESPONSE	23	0.428571	1.45438	0.0835476	0.104357	0.287	42	tags=100%, list=72%, signal=219%
HALLMARK_KRAS_SIGNALING_DN	HALLMARK_KRAS_SIGNALING_DN	4	0.555909	1.14911	0.315271	0.320321	0.817	4	tags=50%, list=7%, signal=50%
NAME	GS<br> follow link to MSigDB	SIZE	ES	NES	NOM p-val	FDR q-val	FWER p-val	RANK AT MAX	LEADING EDGE
HALLMARK_INFLAMMATORY_RESPONSE	HALLMARK_INFLAMMATORY_RESPONSE	3	-0.581818	-1.15948	0.290667	1	0.476	27	tags=100%, list=47%, signal=177%
HALLMARK_TNFA_SIGNALING_VIA_NFKB	HALLMARK_TNFA_SIGNALING_VIA_NFKB	3	-0.454545	-0.924859	0.512376	1	0.756	34	tags=100%, list=59%, signal=229%
HALLMARK_COMPLEMENT	HALLMARK_COMPLEMENT	4	-0.388889	-0.914673	0.52957	0.735595	0.766	38	tags=100%, list=66%, signal=270%
HALLMARK_ESTROGEN_RESPONSE_LATE	HALLMARK_ESTROGEN_RESPONSE_LATE	3	-0.392105	-0.833485	0.660422	0.648951	0.824	14	tags=67%, list=24%, signal=83%
BxGR-360C v BxPC3 HALLMARK
NAME	GS<br> follow link to MSigDB	SIZE	ES	NES	NOM p-val	FDR q-val	FWER p-val	RANK AT MAX	LEADING EDGE
HALLMARK_ANGIOGENESIS	HALLMARK_ANGIOGENESIS	3	0.880734	1.70744	0.00582524	0.139266	0.081	15	tags=100%, list=13%, signal=112%
HALLMARK_EPITHELIAL_MESENCHYMAL_TRANSITION	HALLMARK_EPITHELIAL_MESENCHYMAL_TRANSITION	8	0.530865	1.39657	0.108374	0.608543	0.553	41	tags=88%, list=37%, signal=128%
HALLMARK_COMPLEMENT	HALLMARK_COMPLEMENT	8	0.499421	1.36124	0.11674	0.48573	0.618	31	tags=63%, list=28%, signal=80%
HALLMARK_UV_RESPONSE_DN	HALLMARK_UV_RESPONSE_DN	4	0.648148	1.35532	0.136771	0.371349	0.623	41	tags=100%, list=37%, signal=152%
HALLMARK_INTERFERON_GAMMA_RESPONSE	HALLMARK_INTERFERON_GAMMA_RESPONSE	6	0.54717	1.35062	0.144708	0.306486	0.639	53	tags=100%, list=47%, signal=180%
HALLMARK_HYPOXIA	HALLMARK_HYPOXIA	4	0.598802	1.28574	0.175403	0.354908	0.751	0	tags=25%, list=0%, signal=24%
HALLMARK_INTERFERON_ALPHA_RESPONSE	HALLMARK_INTERFERON_ALPHA_RESPONSE	4	0.592593	1.24725	0.207039	0.363885	0.806	47	tags=100%, list=42%, signal=166%
HALLMARK_APOPTOSIS	HALLMARK_APOPTOSIS	5	0.514019	1.22496	0.217949	0.350101	0.834	56	tags=100%, list=50%, signal=191%
HALLMARK_COAGULATION	HALLMARK_COAGULATION	8	0.428104	1.1528	0.26652	0.395269	0.902	31	tags=63%, list=28%, signal=80%
HALLMARK_KRAS_SIGNALING_DN	HALLMARK_KRAS_SIGNALING_DN	8	0.289017	0.761398	0.786026	0.931402	1	0	tags=13%, list=0%, signal=12%
HALLMARK_KRAS_SIGNALING_UP	HALLMARK_KRAS_SIGNALING_UP	3	0.394495	0.750196	0.814737	0.862613	1	68	tags=100%, list=61%, signal=248%
HALLMARK_MTORC1_SIGNALING	HALLMARK_MTORC1_SIGNALING	3	0.33945	0.656102	0.909457	0.887045	1	74	tags=100%, list=66%, signal=287%
NAME	GS<br> follow link to MSigDB	SIZE	ES	NES	NOM p-val	FDR q-val	FWER p-val	RANK AT MAX	LEADING EDGE
HALLMARK_P53_PATHWAY	HALLMARK_P53_PATHWAY	5	-0.573707	-1.24969	0.200737	0.750637	0.815	27	tags=60%, list=24%, signal=76%
HALLMARK_ESTROGEN_RESPONSE_LATE	HALLMARK_ESTROGEN_RESPONSE_LATE	3	-0.587156	-1.05708	0.445736	0.809911	0.985	49	tags=100%, list=44%, signal=173%
HALLMARK_IL2_STAT5_SIGNALING	HALLMARK_IL2_STAT5_SIGNALING	3	-0.421922	-0.76333	0.800412	1	1	27	tags=67%, list=24%, signal=85%
HALLMARK_ESTROGEN_RESPONSE_EARLY	HALLMARK_ESTROGEN_RESPONSE_EARLY	3	-0.239386	-0.438883	0.988304	0.991808	1	19	tags=33%, list=17%, signal=39%

## Sheet: KEGG GSEA
BxGR-80C v BxPC3 KEGG
NO SETS PASSED SIZE THRESHOLD
BxGR-120C v BxPC3 KEGG
NAME	GS<br> follow link to MSigDB	SIZE	ES	NES	NOM p-val	FDR q-val	FWER p-val	RANK AT MAX	LEADING EDGE
KEGG_CHEMOKINE_SIGNALING_PATHWAY	KEGG_CHEMOKINE_SIGNALING_PATHWAY	5	0.749064	1.69552	0.0213415	0.0395722	0.021	1	tags=40%, list=2%, signal=37%
KEGG_CYTOKINE_CYTOKINE_RECEPTOR_INTERACTION	KEGG_CYTOKINE_CYTOKINE_RECEPTOR_INTERACTION	3	0.881057	1.68315	0.00513699	0.0203209	0.022	1	tags=67%, list=2%, signal=64%
KEGG_RIG_I_LIKE_RECEPTOR_SIGNALING_PATHWAY	KEGG_RIG_I_LIKE_RECEPTOR_SIGNALING_PATHWAY	3	0.509091	0.977247	0.487352	0.50107	0.656	29	tags=100%, list=50%, signal=190%
BxGR-360C v BxPC3 KEGG
NAME	GS<br> follow link to MSigDB	SIZE	ES	NES	NOM p-val	FDR q-val	FWER p-val	RANK AT MAX	LEADING EDGE
KEGG_COMPLEMENT_AND_COAGULATION_CASCADES	KEGG_COMPLEMENT_AND_COAGULATION_CASCADES	5	0.668026	1.53212	0.0436681	0.307204	0.175	26	tags=80%, list=23%, signal=100%
KEGG_SYSTEMIC_LUPUS_ERYTHEMATOSUS	KEGG_SYSTEMIC_LUPUS_ERYTHEMATOSUS	4	0.632082	1.3542	0.12766	0.455324	0.439	26	tags=75%, list=23%, signal=94%
KEGG_ECM_RECEPTOR_INTERACTION	KEGG_ECM_RECEPTOR_INTERACTION	5	0.439199	1.00391	0.470825	1	0.886	31	tags=60%, list=28%, signal=79%
KEGG_FOCAL_ADHESION	KEGG_FOCAL_ADHESION	6	0.367642	0.887766	0.623223	1	0.951	43	tags=67%, list=38%, signal=102%
KEGG_MAPK_SIGNALING_PATHWAY	KEGG_MAPK_SIGNALING_PATHWAY	5	0.373832	0.838084	0.665984	0.943484	0.967	71	tags=100%, list=63%, signal=261%
KEGG_LYSOSOME	KEGG_LYSOSOME	3	0.40367	0.753867	0.784466	0.907521	0.98	67	tags=100%, list=60%, signal=242%
KEGG_PATHWAYS_IN_CANCER	KEGG_PATHWAYS_IN_CANCER	7	0.242857	0.61112	0.907407	0.915141	0.993	40	tags=57%, list=36%, signal=83%
NAME	GS<br> follow link to MSigDB	SIZE	ES	NES	NOM p-val	FDR q-val	FWER p-val	RANK AT MAX	LEADING EDGE
KEGG_PPAR_SIGNALING_PATHWAY	KEGG_PPAR_SIGNALING_PATHWAY	3	-0.414406	-0.742782	0.823293	1	0.991	39	tags=67%, list=35%, signal=100%
KEGG_BLADDER_CANCER	KEGG_BLADDER_CANCER	3	-0.35156	-0.629781	0.895038	0.913609	0.995	16	tags=33%, list=14%, signal=38%

## Sheet: Reactome GSEA
BxGR-80C v BxPC3 Reactome
NAME	GS<br> follow link to MSigDB	SIZE	ES	NES	NOM p-val	FDR q-val	FWER p-val	RANK AT MAX	LEADING EDGE
REACTOME_HEMOSTASIS	REACTOME_HEMOSTASIS	4	0.705882	1.6088	0.0362538	0.129909	0.158	13	tags=100%, list=34%, signal=136%
REACTOME_INNATE_IMMUNE_SYSTEM	REACTOME_INNATE_IMMUNE_SYSTEM	5	0.394534	0.99957	0.398714	0.666322	0.846	2	tags=40%, list=5%, signal=37%
REACTOME_CYTOKINE_SIGNALING_IN_IMMUNE_SYSTEM	REACTOME_CYTOKINE_SIGNALING_IN_IMMUNE_SYSTEM	3	0.487013	0.977537	0.453297	0.47266	0.864	4	tags=67%, list=11%, signal=69%
NAME	GS<br> follow link to MSigDB	SIZE	ES	NES	NOM p-val	FDR q-val	FWER p-val	RANK AT MAX	LEADING EDGE
REACTOME_DEGRADATION_OF_THE_EXTRACELLULAR_MATRIX	REACTOME_DEGRADATION_OF_THE_EXTRACELLULAR_MATRIX	3	-0.716223	-1.27138	0.146912	1	0.682	7	tags=67%, list=18%, signal=75%
REACTOME_NERVOUS_SYSTEM_DEVELOPMENT	REACTOME_NERVOUS_SYSTEM_DEVELOPMENT	3	-0.702381	-1.26715	0.146538	0.637018	0.695	7	tags=67%, list=18%, signal=75%
REACTOME_EXTRACELLULAR_MATRIX_ORGANIZATION	REACTOME_EXTRACELLULAR_MATRIX_ORGANIZATION	4	-0.592498	-1.14801	0.275912	0.761217	0.901	7	tags=50%, list=18%, signal=55%
REACTOME_SIGNALING_BY_RECEPTOR_TYROSINE_KINASES	REACTOME_SIGNALING_BY_RECEPTOR_TYROSINE_KINASES	4	-0.572494	-1.12245	0.294207	0.638853	0.933	7	tags=50%, list=18%, signal=55%
REACTOME_DEVELOPMENTAL_BIOLOGY	REACTOME_DEVELOPMENTAL_BIOLOGY	7	-0.483871	-1.09441	0.344241	0.576353	0.96	24	tags=100%, list=63%, signal=221%
REACTOME_FORMATION_OF_THE_CORNIFIED_ENVELOPE	REACTOME_FORMATION_OF_THE_CORNIFIED_ENVELOPE	4	-0.5	-0.978639	0.533724	0.732554	0.997	22	tags=100%, list=58%, signal=213%
REACTOME_KERATINIZATION	REACTOME_KERATINIZATION	4	-0.5	-0.964573	0.5744	0.650883	0.997	22	tags=100%, list=58%, signal=213%
REACTOME_NEUTROPHIL_DEGRANULATION	REACTOME_NEUTROPHIL_DEGRANULATION	3	-0.33189	-0.585724	0.940895	0.929791	1	7	tags=33%, list=18%, signal=38%
BxGR-120C v BxPC3 Reactome
NAME	GS<br> follow link to MSigDB	SIZE	ES	NES	NOM p-val	FDR q-val	FWER p-val	RANK AT MAX	LEADING EDGE
REACTOME_CHEMOKINE_RECEPTORS_BIND_CHEMOKINES	REACTOME_CHEMOKINE_RECEPTORS_BIND_CHEMOKINES	3	0.881057	1.68651	0.00337268	0.249881	0.187	1	tags=67%, list=2%, signal=64%
REACTOME_CYTOKINE_SIGNALING_IN_IMMUNE_SYSTEM	REACTOME_CYTOKINE_SIGNALING_IN_IMMUNE_SYSTEM	24	0.489715	1.68298	0.0249066	0.128757	0.192	19	tags=54%, list=33%, signal=47%
REACTOME_SIGNALING_BY_GPCR	REACTOME_SIGNALING_BY_GPCR	4	0.787402	1.65529	0.0151771	0.114122	0.239	1	tags=50%, list=2%, signal=47%
REACTOME_GPCR_LIGAND_BINDING	REACTOME_GPCR_LIGAND_BINDING	4	0.787402	1.65412	0.015748	0.0861439	0.24	1	tags=50%, list=2%, signal=47%
REACTOME_CLASS_A_1_RHODOPSIN_LIKE_RECEPTORS	REACTOME_CLASS_A_1_RHODOPSIN_LIKE_RECEPTORS	4	0.787402	1.63336	0.0108527	0.083571	0.286	1	tags=50%, list=2%, signal=47%
REACTOME_PEPTIDE_LIGAND_BINDING_RECEPTORS	REACTOME_PEPTIDE_LIGAND_BINDING_RECEPTORS	4	0.787402	1.61752	0.0134003	0.0807857	0.322	1	tags=50%, list=2%, signal=47%
REACTOME_INTERFERON_SIGNALING	REACTOME_INTERFERON_SIGNALING	22	0.444444	1.51493	0.048718	0.144764	0.563	41	tags=100%, list=71%, signal=212%
REACTOME_CLASS_I_MHC_MEDIATED_ANTIGEN_PROCESSING_PRESENTATION	REACTOME_CLASS_I_MHC_MEDIATED_ANTIGEN_PROCESSING_PRESENTATION	3	0.709091	1.35775	0.0948276	0.318942	0.87	18	tags=100%, list=31%, signal=138%
REACTOME_INTERFERON_ALPHA_BETA_SIGNALING	REACTOME_INTERFERON_ALPHA_BETA_SIGNALING	18	0.408579	1.32077	0.155556	0.33888	0.919	36	tags=89%, list=62%, signal=162%
REACTOME_SIGNALING_BY_INTERLEUKINS	REACTOME_SIGNALING_BY_INTERLEUKINS	4	0.607345	1.29245	0.163934	0.350937	0.952	10	tags=50%, list=17%, signal=56%
REACTOME_G_ALPHA_I_SIGNALLING_EVENTS	REACTOME_G_ALPHA_I_SIGNALLING_EVENTS	3	0.636364	1.1993	0.286913	0.499013	0.994	22	tags=100%, list=38%, signal=153%
REACTOME_ANTIVIRAL_MECHANISM_BY_IFN_STIMULATED_GENES	REACTOME_ANTIVIRAL_MECHANISM_BY_IFN_STIMULATED_GENES	11	0.412944	1.19237	0.25	0.47072	0.994	30	tags=82%, list=52%, signal=137%
REACTOME_HEMOSTASIS	REACTOME_HEMOSTASIS	4	0.573198	1.18233	0.29316	0.454147	0.995	1	tags=25%, list=2%, signal=24%
REACTOME_NEGATIVE_REGULATORS_OF_DDX58_IFIH1_SIGNALING	REACTOME_NEGATIVE_REGULATORS_OF_DDX58_IFIH1_SIGNALING	4	0.518519	1.11698	0.351792	0.523507	1	29	tags=100%, list=50%, signal=186%
REACTOME_DDX58_IFIH1_MEDIATED_INDUCTION_OF_INTERFERON_ALPHA_BETA	REACTOME_DDX58_IFIH1_MEDIATED_INDUCTION_OF_INTERFERON_ALPHA_BETA	4	0.518519	1.06348	0.421222	0.569721	1	29	tags=100%, list=50%, signal=186%
REACTOME_NEUTROPHIL_DEGRANULATION	REACTOME_NEUTROPHIL_DEGRANULATION	8	0.405	1.04281	0.394203	0.561416	1	13	tags=38%, list=22%, signal=42%
REACTOME_INTERFERON_GAMMA_SIGNALING	REACTOME_INTERFERON_GAMMA_SIGNALING	7	0.417967	1.02997	0.426229	0.545375	1	30	tags=86%, list=52%, signal=156%
REACTOME_ADAPTIVE_IMMUNE_SYSTEM	REACTOME_ADAPTIVE_IMMUNE_SYSTEM	6	0.411808	0.990533	0.509774	0.568153	1	21	tags=67%, list=36%, signal=94%
REACTOME_IMMUNOREGULATORY_INTERACTIONS_BETWEEN_A_LYMPHOID_AND_A_NON_LYMPHOID_CELL	REACTOME_IMMUNOREGULATORY_INTERACTIONS_BETWEEN_A_LYMPHOID_AND_A_NON_LYMPHOID_CELL	3	0.454545	0.872487	0.622549	0.694331	1	32	tags=100%, list=55%, signal=212%
REACTOME_INNATE_IMMUNE_SYSTEM	REACTOME_INNATE_IMMUNE_SYSTEM	13	0.277449	0.833284	0.653686	0.711569	1	21	tags=46%, list=36%, signal=56%
REACTOME_INFECTIOUS_DISEASE	REACTOME_INFECTIOUS_DISEASE	5	0.320755	0.725064	0.788401	0.80592	1	40	tags=100%, list=69%, signal=294%
NAME	GS<br> follow link to MSigDB	SIZE	ES	NES	NOM p-val	FDR q-val	FWER p-val	RANK AT MAX	LEADING EDGE
REACTOME_EXTRACELLULAR_MATRIX_ORGANIZATION	REACTOME_EXTRACELLULAR_MATRIX_ORGANIZATION	3	-0.781818	-1.57119	0.0291971	0.240677	0.353	16	tags=100%, list=28%, signal=131%
REACTOME_DEVELOPMENTAL_BIOLOGY	REACTOME_DEVELOPMENTAL_BIOLOGY	3	-0.712896	-1.44218	0.0686275	0.220188	0.542	6	tags=67%, list=10%, signal=71%
REACTOME_SIGNALING_BY_RECEPTOR_TYROSINE_KINASES	REACTOME_SIGNALING_BY_RECEPTOR_TYROSINE_KINASES	4	-0.594815	-1.40662	0.09	0.169594	0.602	14	tags=75%, list=24%, signal=92%
REACTOME_OAS_ANTIVIRAL_RESPONSE	REACTOME_OAS_ANTIVIRAL_RESPONSE	5	-0.433962	-1.10038	0.305476	0.413049	0.952	36	tags=100%, list=62%, signal=241%
REACTOME_POST_TRANSLATIONAL_PROTEIN_MODIFICATION	REACTOME_POST_TRANSLATIONAL_PROTEIN_MODIFICATION	5	-0.396226	-0.976345	0.424157	0.478939	0.993	38	tags=100%, list=66%, signal=265%
BxGR-360C v BxPC3 Reactome
NAME	GS<br> follow link to MSigDB	SIZE	ES	NES	NOM p-val	FDR q-val	FWER p-val	RANK AT MAX	LEADING EDGE
REACTOME_INNATE_IMMUNE_SYSTEM	REACTOME_INNATE_IMMUNE_SYSTEM	16	0.435914	1.54613	0.0449173	1	0.68	26	tags=44%, list=23%, signal=49%
REACTOME_ADAPTIVE_IMMUNE_SYSTEM	REACTOME_ADAPTIVE_IMMUNE_SYSTEM	6	0.640125	1.53814	0.0630435	0.94668	0.695	10	tags=50%, list=9%, signal=52%
REACTOME_INTERFERON_GAMMA_SIGNALING	REACTOME_INTERFERON_GAMMA_SIGNALING	6	0.621362	1.52538	0.0742358	0.67954	0.723	8	tags=50%, list=7%, signal=51%
REACTOME_INTERFERON_SIGNALING	REACTOME_INTERFERON_SIGNALING	6	0.621362	1.49691	0.0675105	0.603504	0.787	8	tags=50%, list=7%, signal=51%
REACTOME_SIGNALING_BY_MET	REACTOME_SIGNALING_BY_MET	3	0.733945	1.42776	0.0475248	0.731665	0.914	31	tags=100%, list=28%, signal=135%
REACTOME_SYNDECAN_INTERACTIONS	REACTOME_SYNDECAN_INTERACTIONS	3	0.733945	1.41275	0.0813704	0.672504	0.933	31	tags=100%, list=28%, signal=135%
REACTOME_MET_PROMOTES_CELL_MOTILITY	REACTOME_MET_PROMOTES_CELL_MOTILITY	3	0.733945	1.40858	0.0695067	0.589449	0.937	31	tags=100%, list=28%, signal=135%
REACTOME_MET_ACTIVATES_PTK2_SIGNALING	REACTOME_MET_ACTIVATES_PTK2_SIGNALING	3	0.733945	1.38485	0.0903733	0.581049	0.954	31	tags=100%, list=28%, signal=135%
REACTOME_COMPLEMENT_CASCADE	REACTOME_COMPLEMENT_CASCADE	4	0.633041	1.35747	0.133603	0.598248	0.968	26	tags=75%, list=23%, signal=94%
REACTOME_NON_INTEGRIN_MEMBRANE_ECM_INTERACTIONS	REACTOME_NON_INTEGRIN_MEMBRANE_ECM_INTERACTIONS	4	0.618006	1.3126	0.16129	0.691134	0.991	31	tags=75%, list=28%, signal=100%
REACTOME_SIGNALING_BY_PDGF	REACTOME_SIGNALING_BY_PDGF	4	0.594712	1.26217	0.184739	0.80179	0.998	23	tags=75%, list=21%, signal=91%
REACTOME_PLATELET_ACTIVATION_SIGNALING_AND_AGGREGATION	REACTOME_PLATELET_ACTIVATION_SIGNALING_AND_AGGREGATION	3	0.651376	1.23586	0.225263	0.818129	0.999	40	tags=100%, list=36%, signal=151%
REACTOME_ELASTIC_FIBRE_FORMATION	REACTOME_ELASTIC_FIBRE_FORMATION	5	0.529206	1.21771	0.207944	0.810892	1	40	tags=80%, list=36%, signal=119%
REACTOME_POST_TRANSLATIONAL_PROTEIN_MODIFICATION	REACTOME_POST_TRANSLATIONAL_PROTEIN_MODIFICATION	7	0.468733	1.20858	0.241535	0.77978	1	37	tags=71%, list=33%, signal=100%
REACTOME_NCAM1_INTERACTIONS	REACTOME_NCAM1_INTERACTIONS	3	0.602329	1.17013	0.279297	0.839622	1	15	tags=67%, list=13%, signal=75%
REACTOME_NCAM_SIGNALING_FOR_NEURITE_OUT_GROWTH	REACTOME_NCAM_SIGNALING_FOR_NEURITE_OUT_GROWTH	3	0.602329	1.1519	0.31068	0.834333	1	15	tags=67%, list=13%, signal=75%
REACTOME_CYTOKINE_SIGNALING_IN_IMMUNE_SYSTEM	REACTOME_CYTOKINE_SIGNALING_IN_IMMUNE_SYSTEM	12	0.363656	1.12133	0.319249	0.861866	1	44	tags=67%, list=39%, signal=98%
REACTOME_INITIAL_TRIGGERING_OF_COMPLEMENT	REACTOME_INITIAL_TRIGGERING_OF_COMPLEMENT	3	0.550459	1.04694	0.420233	1	1	51	tags=100%, list=46%, signal=179%
REACTOME_DISEASES_OF_SIGNAL_TRANSDUCTION_BY_GROWTH_FACTOR_RECEPTORS_AND_SECOND_MESSENGERS	REACTOME_DISEASES_OF_SIGNAL_TRANSDUCTION_BY_GROWTH_FACTOR_RECEPTORS_AND_SECOND_MESSENGERS	5	0.460516	1.0456	0.407025	0.95504	1	31	tags=60%, list=28%, signal=79%
REACTOME_MOLECULES_ASSOCIATED_WITH_ELASTIC_FIBRES	REACTOME_MOLECULES_ASSOCIATED_WITH_ELASTIC_FIBRES	4	0.487434	1.0351	0.42126	0.931823	1	40	tags=75%, list=36%, signal=113%
REACTOME_COLLAGEN_CHAIN_TRIMERIZATION	REACTOME_COLLAGEN_CHAIN_TRIMERIZATION	5	0.444916	1.01404	0.470588	0.938138	1	15	tags=40%, list=13%, signal=44%
REACTOME_COLLAGEN_BIOSYNTHESIS_AND_MODIFYING_ENZYMES	REACTOME_COLLAGEN_BIOSYNTHESIS_AND_MODIFYING_ENZYMES	5	0.444916	0.993443	0.498986	0.94145	1	15	tags=40%, list=13%, signal=44%
REACTOME_ASSEMBLY_OF_COLLAGEN_FIBRILS_AND_OTHER_MULTIMERIC_STRUCTURES	REACTOME_ASSEMBLY_OF_COLLAGEN_FIBRILS_AND_OTHER_MULTIMERIC_STRUCTURES	6	0.408821	0.984748	0.494226	0.919892	1	27	tags=50%, list=24%, signal=62%
REACTOME_INTEGRIN_CELL_SURFACE_INTERACTIONS	REACTOME_INTEGRIN_CELL_SURFACE_INTERACTIONS	5	0.439199	0.984083	0.518047	0.883543	1	31	tags=60%, list=28%, signal=79%
REACTOME_COLLAGEN_FORMATION	REACTOME_COLLAGEN_FORMATION	6	0.408821	0.984054	0.487965	0.848738	1	27	tags=50%, list=24%, signal=62%
REACTOME_ECM_PROTEOGLYCANS	REACTOME_ECM_PROTEOGLYCANS	6	0.397212	0.981387	0.488584	0.822198	1	40	tags=67%, list=36%, signal=98%
REACTOME_NERVOUS_SYSTEM_DEVELOPMENT	REACTOME_NERVOUS_SYSTEM_DEVELOPMENT	5	0.405882	0.946924	0.510081	0.860904	1	15	tags=40%, list=13%, signal=44%
REACTOME_ONCOGENIC_MAPK_SIGNALING	REACTOME_ONCOGENIC_MAPK_SIGNALING	3	0.490203	0.938945	0.549296	0.844337	1	31	tags=67%, list=28%, signal=90%
REACTOME_IMMUNOREGULATORY_INTERACTIONS_BETWEEN_A_LYMPHOID_AND_A_NON_LYMPHOID_CELL	REACTOME_IMMUNOREGULATORY_INTERACTIONS_BETWEEN_A_LYMPHOID_AND_A_NON_LYMPHOID_CELL	4	0.416667	0.898848	0.572277	0.893161	1	66	tags=100%, list=59%, signal=235%
REACTOME_CLASS_A_1_RHODOPSIN_LIKE_RECEPTORS	REACTOME_CLASS_A_1_RHODOPSIN_LIKE_RECEPTORS	3	0.45045	0.875062	0.611429	0.906702	1	0	tags=33%, list=0%, signal=32%
REACTOME_MAPK_FAMILY_SIGNALING_CASCADES	REACTOME_MAPK_FAMILY_SIGNALING_CASCADES	5	0.373832	0.852588	0.628889	0.921188	1	71	tags=100%, list=63%, signal=261%
REACTOME_GPCR_LIGAND_BINDING	REACTOME_GPCR_LIGAND_BINDING	3	0.45045	0.852537	0.683594	0.892587	1	0	tags=33%, list=0%, signal=32%
REACTOME_REGULATION_OF_INSULIN_LIKE_GROWTH_FACTOR_IGF_TRANSPORT_AND_UPTAKE_BY_INSULIN_LIKE_GROWTH_FACTOR_BINDING_PROTEINS_IGFBPS	REACTOME_REGULATION_OF_INSULIN_LIKE_GROWTH_FACTOR_IGF_TRANSPORT_AND_UPTAKE_BY_INSULIN_LIKE_GROWTH_FACTOR_BINDING_PROTEINS_IGFBPS	6	0.332711	0.808412	0.682713	0.947078	1	37	tags=67%, list=33%, signal=94%
REACTOME_CELL_CELL_COMMUNICATION	REACTOME_CELL_CELL_COMMUNICATION	3	0.412844	0.806974	0.725572	0.921666	1	66	tags=100%, list=59%, signal=237%
REACTOME_HEMOSTASIS	REACTOME_HEMOSTASIS	9	0.275485	0.783615	0.715618	0.933534	1	40	tags=56%, list=36%, signal=79%
REACTOME_CELL_JUNCTION_ORGANIZATION	REACTOME_CELL_JUNCTION_ORGANIZATION	3	0.412844	0.781952	0.773879	0.910676	1	66	tags=100%, list=59%, signal=237%
REACTOME_COLLAGEN_DEGRADATION	REACTOME_COLLAGEN_DEGRADATION	6	0.313934	0.750182	0.792952	0.930284	1	15	tags=33%, list=13%, signal=36%
REACTOME_SIGNALING_BY_RECEPTOR_TYROSINE_KINASES	REACTOME_SIGNALING_BY_RECEPTOR_TYROSINE_KINASES	9	0.242532	0.693719	0.853365	0.982217	1	31	tags=44%, list=28%, signal=57%
REACTOME_DEGRADATION_OF_THE_EXTRACELLULAR_MATRIX	REACTOME_DEGRADATION_OF_THE_EXTRACELLULAR_MATRIX	8	0.22798	0.619243	0.906522	1	1	15	tags=25%, list=13%, signal=27%
REACTOME_EXTRACELLULAR_MATRIX_ORGANIZATION	REACTOME_EXTRACELLULAR_MATRIX_ORGANIZATION	14	0.183506	0.601895	0.947115	1	1	31	tags=36%, list=28%, signal=43%
REACTOME_NEUTROPHIL_DEGRANULATION	REACTOME_NEUTROPHIL_DEGRANULATION	8	0.221154	0.599752	0.944056	0.999925	1	88	tags=100%, list=79%, signal=433%
REACTOME_INTERLEUKIN_4_AND_INTERLEUKIN_13_SIGNALING	REACTOME_INTERLEUKIN_4_AND_INTERLEUKIN_13_SIGNALING	4	0.276688	0.583973	0.940043	0.98772	1	42	tags=75%, list=38%, signal=116%
REACTOME_SIGNALING_BY_RHO_GTPASES_MIRO_GTPASES_AND_RHOBTB3	REACTOME_SIGNALING_BY_RHO_GTPASES_MIRO_GTPASES_AND_RHOBTB3	5	0.214219	0.493785	0.976293	1	1	13	tags=20%, list=12%, signal=22%
REACTOME_RHO_GTPASE_CYCLE	REACTOME_RHO_GTPASE_CYCLE	5	0.214219	0.492594	0.989474	0.984823	1	13	tags=20%, list=12%, signal=22%
NAME	GS<br> follow link to MSigDB	SIZE	ES	NES	NOM p-val	FDR q-val	FWER p-val	RANK AT MAX	LEADING EDGE
REACTOME_G_ALPHA_I_SIGNALLING_EVENTS	REACTOME_G_ALPHA_I_SIGNALLING_EVENTS	3	-0.864204	-1.60256	0.0178571	0.312166	0.474	7	tags=67%, list=6%, signal=69%
REACTOME_ION_CHANNEL_TRANSPORT	REACTOME_ION_CHANNEL_TRANSPORT	4	-0.721286	-1.44439	0.0725191	0.554079	0.91	6	tags=50%, list=5%, signal=51%
REACTOME_FORMATION_OF_THE_CORNIFIED_ENVELOPE	REACTOME_FORMATION_OF_THE_CORNIFIED_ENVELOPE	4	-0.694445	-1.39775	0.0984848	0.478499	0.956	38	tags=100%, list=34%, signal=146%
REACTOME_KERATINIZATION	REACTOME_KERATINIZATION	4	-0.694445	-1.38178	0.102823	0.394524	0.968	38	tags=100%, list=34%, signal=146%
REACTOME_TRANSPORT_OF_SMALL_MOLECULES	REACTOME_TRANSPORT_OF_SMALL_MOLECULES	9	-0.505633	-1.33349	0.139194	0.397606	0.987	6	tags=22%, list=5%, signal=22%
REACTOME_INFECTIOUS_DISEASE	REACTOME_INFECTIOUS_DISEASE	3	-0.652958	-1.21038	0.229703	0.564093	0.999	6	tags=33%, list=5%, signal=34%
REACTOME_SIGNALING_BY_GPCR	REACTOME_SIGNALING_BY_GPCR	4	-0.584081	-1.15123	0.26506	0.613686	1	7	tags=50%, list=6%, signal=51%
REACTOME_STIMULI_SENSING_CHANNELS	REACTOME_STIMULI_SENSING_CHANNELS	3	-0.571279	-1.02963	0.468691	0.812471	1	5	tags=33%, list=4%, signal=34%
REACTOME_CDC42_GTPASE_CYCLE	REACTOME_CDC42_GTPASE_CYCLE	4	-0.481482	-0.977723	0.517958	0.840539	1	61	tags=100%, list=54%, signal=212%
REACTOME_VESICLE_MEDIATED_TRANSPORT	REACTOME_VESICLE_MEDIATED_TRANSPORT	3	-0.485875	-0.878674	0.685885	0.965001	1	3	tags=33%, list=3%, signal=33%
REACTOME_RHOQ_GTPASE_CYCLE	REACTOME_RHOQ_GTPASE_CYCLE	3	-0.477064	-0.859349	0.672098	0.911828	1	61	tags=100%, list=54%, signal=214%
REACTOME_CELL_SURFACE_INTERACTIONS_AT_THE_VASCULAR_WALL	REACTOME_CELL_SURFACE_INTERACTIONS_AT_THE_VASCULAR_WALL	5	-0.386293	-0.857845	0.687861	0.837934	1	34	tags=60%, list=30%, signal=82%
REACTOME_RNA_POLYMERASE_II_TRANSCRIPTION	REACTOME_RNA_POLYMERASE_II_TRANSCRIPTION	4	-0.37963	-0.770581	0.795841	0.898712	1	72	tags=100%, list=64%, signal=270%
REACTOME_DEVELOPMENTAL_BIOLOGY	REACTOME_DEVELOPMENTAL_BIOLOGY	10	-0.268271	-0.726009	0.770723	0.884947	1	17	tags=30%, list=15%, signal=32%
REACTOME_SIGNALING_BY_INTERLEUKINS	REACTOME_SIGNALING_BY_INTERLEUKINS	6	-0.235849	-0.54502	0.963899	0.958008	1	88	tags=100%, list=79%, signal=442%

## Sheet: GO_BP GSEA
BxGR-80C v BxPC3 GO_BP
NAME	GS<br> follow link to MSigDB	SIZE	ES	NES	NOM p-val	FDR q-val	FWER p-val	RANK AT MAX	LEADING EDGE
GOBP_REGULATION_OF_CATABOLIC_PROCESS	GOBP_REGULATION_OF_CATABOLIC_PROCESS	5	0.727273	1.8938	0.00689655	0.511125	0.341	13	tags=100%, list=34%, signal=132%
GOBP_POSITIVE_REGULATION_OF_CATABOLIC_PROCESS	GOBP_POSITIVE_REGULATION_OF_CATABOLIC_PROCESS	5	0.727273	1.8509	0.0196078	0.350592	0.437	13	tags=100%, list=34%, signal=132%
GOBP_REGULATION_OF_CELLULAR_CATABOLIC_PROCESS	GOBP_REGULATION_OF_CELLULAR_CATABOLIC_PROCESS	5	0.727273	1.80836	0.0163399	0.332725	0.551	13	tags=100%, list=34%, signal=132%
GOBP_REGULATION_OF_PROTEIN_LOCALIZATION	GOBP_REGULATION_OF_PROTEIN_LOCALIZATION	4	0.767263	1.76594	0.0112045	0.342106	0.668	4	tags=75%, list=11%, signal=75%
GOBP_POSITIVE_REGULATION_OF_NF_KAPPAB_TRANSCRIPTION_FACTOR_ACTIVITY	GOBP_POSITIVE_REGULATION_OF_NF_KAPPAB_TRANSCRIPTION_FACTOR_ACTIVITY	4	0.705882	1.6666	0.0362538	0.505645	0.872	13	tags=100%, list=34%, signal=136%
GOBP_INNATE_IMMUNE_RESPONSE	GOBP_INNATE_IMMUNE_RESPONSE	4	0.705882	1.66426	0.037464	0.427426	0.877	13	tags=100%, list=34%, signal=136%
GOBP_REGULATION_OF_IMMUNE_RESPONSE	GOBP_REGULATION_OF_IMMUNE_RESPONSE	4	0.705882	1.64049	0.0267857	0.415919	0.905	13	tags=100%, list=34%, signal=136%
GOBP_POSITIVE_REGULATION_OF_DNA_BINDING_TRANSCRIPTION_FACTOR_ACTIVITY	GOBP_POSITIVE_REGULATION_OF_DNA_BINDING_TRANSCRIPTION_FACTOR_ACTIVITY	4	0.705882	1.6315	0.0415512	0.381984	0.917	13	tags=100%, list=34%, signal=136%
GOBP_REGULATION_OF_DNA_BINDING_TRANSCRIPTION_FACTOR_ACTIVITY	GOBP_REGULATION_OF_DNA_BINDING_TRANSCRIPTION_FACTOR_ACTIVITY	4	0.705882	1.58918	0.0550725	0.429809	0.951	13	tags=100%, list=34%, signal=136%
GOBP_REGULATION_OF_PROTEOLYSIS	GOBP_REGULATION_OF_PROTEOLYSIS	7	0.482267	1.42688	0.0981818	0.831233	0.999	13	tags=86%, list=34%, signal=106%
GOBP_MEMBRANE_ORGANIZATION	GOBP_MEMBRANE_ORGANIZATION	3	0.685714	1.41888	0.128686	0.788972	0.999	13	tags=100%, list=34%, signal=140%
GOBP_CELL_CYCLE	GOBP_CELL_CYCLE	3	0.689984	1.41755	0.105943	0.727999	0.999	3	tags=67%, list=8%, signal=67%
GOBP_POSITIVE_REGULATION_OF_PROTEOLYSIS	GOBP_POSITIVE_REGULATION_OF_PROTEOLYSIS	3	0.685714	1.41483	0.116343	0.677104	0.999	13	tags=100%, list=34%, signal=140%
GOBP_CELLULAR_MACROMOLECULE_LOCALIZATION	GOBP_CELLULAR_MACROMOLECULE_LOCALIZATION	3	0.685714	1.4089	0.135897	0.646927	0.999	13	tags=100%, list=34%, signal=140%
GOBP_ESTABLISHMENT_OF_PROTEIN_LOCALIZATION	GOBP_ESTABLISHMENT_OF_PROTEIN_LOCALIZATION	3	0.685714	1.3998	0.107895	0.627359	1	13	tags=100%, list=34%, signal=140%
GOBP_REGULATION_OF_PROTEIN_CATABOLIC_PROCESS	GOBP_REGULATION_OF_PROTEIN_CATABOLIC_PROCESS	3	0.685714	1.3942	0.118557	0.600204	1	13	tags=100%, list=34%, signal=140%
GOBP_PROCESS_UTILIZING_AUTOPHAGIC_MECHANISM	GOBP_PROCESS_UTILIZING_AUTOPHAGIC_MECHANISM	3	0.685714	1.39398	0.117647	0.566186	1	13	tags=100%, list=34%, signal=140%
GOBP_CELL_MORPHOGENESIS	GOBP_CELL_MORPHOGENESIS	5	0.545455	1.38455	0.101307	0.558011	1	19	tags=100%, list=50%, signal=174%
GOBP_POSITIVE_REGULATION_OF_TRANSPORT	GOBP_POSITIVE_REGULATION_OF_TRANSPORT	3	0.685714	1.37828	0.111702	0.541214	1	13	tags=100%, list=34%, signal=140%
GOBP_POSITIVE_REGULATION_OF_INTRACELLULAR_SIGNAL_TRANSDUCTION	GOBP_POSITIVE_REGULATION_OF_INTRACELLULAR_SIGNAL_TRANSDUCTION	7	0.478522	1.36917	0.137255	0.53061	1	14	tags=86%, list=37%, signal=111%
GOBP_POSITIVE_REGULATION_OF_PROTEIN_CATABOLIC_PROCESS	GOBP_POSITIVE_REGULATION_OF_PROTEIN_CATABOLIC_PROCESS	3	0.685714	1.36766	0.138107	0.507253	1	13	tags=100%, list=34%, signal=140%
GOBP_POSITIVE_REGULATION_OF_IMMUNE_RESPONSE	GOBP_POSITIVE_REGULATION_OF_IMMUNE_RESPONSE	3	0.685714	1.36305	0.137838	0.495409	1	13	tags=100%, list=34%, signal=140%
GOBP_MAPK_CASCADE	GOBP_MAPK_CASCADE	3	0.657143	1.35446	0.139785	0.491585	1	14	tags=100%, list=37%, signal=146%
GOBP_REGULATION_OF_MAPK_CASCADE	GOBP_REGULATION_OF_MAPK_CASCADE	3	0.657143	1.35248	0.131579	0.47707	1	14	tags=100%, list=37%, signal=146%
GOBP_BIOLOGICAL_PROCESS_INVOLVED_IN_INTERACTION_WITH_HOST	GOBP_BIOLOGICAL_PROCESS_INVOLVED_IN_INTERACTION_WITH_HOST	3	0.655462	1.35217	0.14011	0.458639	1	4	tags=67%, list=11%, signal=69%
GOBP_POSITIVE_REGULATION_OF_MAPK_CASCADE	GOBP_POSITIVE_REGULATION_OF_MAPK_CASCADE	3	0.657143	1.34681	0.146597	0.44804	1	14	tags=100%, list=37%, signal=146%
GOBP_REGULATION_OF_BIOLOGICAL_PROCESS_INVOLVED_IN_SYMBIOTIC_INTERACTION	GOBP_REGULATION_OF_BIOLOGICAL_PROCESS_INVOLVED_IN_SYMBIOTIC_INTERACTION	3	0.655462	1.34549	0.145363	0.433489	1	4	tags=67%, list=11%, signal=69%
GOBP_BIOLOGICAL_PROCESS_INVOLVED_IN_SYMBIOTIC_INTERACTION	GOBP_BIOLOGICAL_PROCESS_INVOLVED_IN_SYMBIOTIC_INTERACTION	3	0.655462	1.33831	0.152882	0.431988	1	4	tags=67%, list=11%, signal=69%
GOBP_POSITIVE_REGULATION_OF_HYDROLASE_ACTIVITY	GOBP_POSITIVE_REGULATION_OF_HYDROLASE_ACTIVITY	3	0.657143	1.33716	0.126904	0.418644	1	14	tags=100%, list=37%, signal=146%
GOBP_MOVEMENT_IN_HOST_ENVIRONMENT	GOBP_MOVEMENT_IN_HOST_ENVIRONMENT	3	0.655462	1.33159	0.161804	0.412728	1	4	tags=67%, list=11%, signal=69%
GOBP_ENTRY_INTO_HOST	GOBP_ENTRY_INTO_HOST	3	0.655462	1.32863	0.158311	0.403041	1	4	tags=67%, list=11%, signal=69%
GOBP_MODULATION_BY_SYMBIONT_OF_ENTRY_INTO_HOST	GOBP_MODULATION_BY_SYMBIONT_OF_ENTRY_INTO_HOST	3	0.655462	1.31323	0.180055	0.412825	1	4	tags=67%, list=11%, signal=69%
GOBP_PROTEOLYSIS	GOBP_PROTEOLYSIS	8	0.43514	1.30693	0.182609	0.409951	1	16	tags=88%, list=42%, signal=119%
GOBP_REGULATION_OF_INTRACELLULAR_SIGNAL_TRANSDUCTION	GOBP_REGULATION_OF_INTRACELLULAR_SIGNAL_TRANSDUCTION	9	0.375823	1.17465	0.246154	0.625226	1	14	tags=78%, list=37%, signal=94%
GOBP_RESPONSE_TO_CYTOKINE	GOBP_RESPONSE_TO_CYTOKINE	4	0.482862	1.1176	0.308782	0.728029	1	7	tags=75%, list=18%, signal=82%
GOBP_CYTOKINE_MEDIATED_SIGNALING_PATHWAY	GOBP_CYTOKINE_MEDIATED_SIGNALING_PATHWAY	4	0.482862	1.10379	0.357542	0.738894	1	7	tags=75%, list=18%, signal=82%
GOBP_POSITIVE_REGULATION_OF_BIOSYNTHETIC_PROCESS	GOBP_POSITIVE_REGULATION_OF_BIOSYNTHETIC_PROCESS	4	0.463012	1.06493	0.366569	0.804159	1	2	tags=50%, list=5%, signal=47%
GOBP_POSITIVE_REGULATION_OF_MOLECULAR_FUNCTION	GOBP_POSITIVE_REGULATION_OF_MOLECULAR_FUNCTION	10	0.327586	1.05908	0.367021	0.796372	1	14	tags=80%, list=37%, signal=93%
GOBP_CELL_PART_MORPHOGENESIS	GOBP_CELL_PART_MORPHOGENESIS	3	0.514286	1.05612	0.349594	0.781799	1	19	tags=100%, list=50%, signal=184%
GOBP_DEFENSE_RESPONSE_TO_OTHER_ORGANISM	GOBP_DEFENSE_RESPONSE_TO_OTHER_ORGANISM	6	0.391218	1.04851	0.383838	0.777733	1	17	tags=83%, list=45%, signal=127%
GOBP_CELLULAR_COMPONENT_MORPHOGENESIS	GOBP_CELLULAR_COMPONENT_MORPHOGENESIS	3	0.514286	1.048	0.349614	0.759547	1	19	tags=100%, list=50%, signal=184%
GOBP_POSITIVE_REGULATION_OF_DEVELOPMENTAL_PROCESS	GOBP_POSITIVE_REGULATION_OF_DEVELOPMENTAL_PROCESS	3	0.514286	1.02759	0.390123	0.788607	1	19	tags=100%, list=50%, signal=184%
GOBP_CYTOKINE_PRODUCTION	GOBP_CYTOKINE_PRODUCTION	5	0.361203	0.946845	0.52649	0.959049	1	13	tags=80%, list=34%, signal=106%
GOBP_REGULATION_OF_IMMUNE_SYSTEM_PROCESS	GOBP_REGULATION_OF_IMMUNE_SYSTEM_PROCESS	7	0.318588	0.925562	0.515873	0.998238	1	13	tags=71%, list=34%, signal=89%
GOBP_SECRETION	GOBP_SECRETION	5	0.361255	0.909952	0.557003	1	1	13	tags=80%, list=34%, signal=106%
GOBP_IMMUNE_EFFECTOR_PROCESS	GOBP_IMMUNE_EFFECTOR_PROCESS	5	0.353904	0.899559	0.582524	1	1	13	tags=80%, list=34%, signal=106%
GOBP_POSITIVE_REGULATION_OF_SIGNALING	GOBP_POSITIVE_REGULATION_OF_SIGNALING	9	0.262045	0.814959	0.706977	1	1	4	tags=33%, list=11%, signal=28%
GOBP_NEGATIVE_REGULATION_OF_PROTEOLYSIS	GOBP_NEGATIVE_REGULATION_OF_PROTEOLYSIS	3	0.400832	0.810979	0.682415	1	1	6	tags=67%, list=16%, signal=73%
GOBP_NEGATIVE_REGULATION_OF_CELL_DEATH	GOBP_NEGATIVE_REGULATION_OF_CELL_DEATH	5	0.314856	0.808746	0.677083	1	1	13	tags=80%, list=34%, signal=106%
GOBP_CELLULAR_RESPONSE_TO_ORGANIC_CYCLIC_COMPOUND	GOBP_CELLULAR_RESPONSE_TO_ORGANIC_CYCLIC_COMPOUND	3	0.4	0.795799	0.745989	1	1	23	tags=100%, list=61%, signal=233%
GOBP_CYTOSKELETON_ORGANIZATION	GOBP_CYTOSKELETON_ORGANIZATION	6	0.28125	0.767951	0.719557	1	1	28	tags=100%, list=74%, signal=320%
GOBP_REGULATION_OF_ANATOMICAL_STRUCTURE_MORPHOGENESIS	GOBP_REGULATION_OF_ANATOMICAL_STRUCTURE_MORPHOGENESIS	5	0.285684	0.727582	0.837838	1	1	5	tags=40%, list=13%, signal=40%
GOBP_GRANULOCYTE_MIGRATION	GOBP_GRANULOCYTE_MIGRATION	3	0.342857	0.708141	0.809524	1	1	25	tags=100%, list=66%, signal=269%
GOBP_MYELOID_LEUKOCYTE_MIGRATION	GOBP_MYELOID_LEUKOCYTE_MIGRATION	3	0.342857	0.699021	0.819444	1	1	25	tags=100%, list=66%, signal=269%
GOBP_TAXIS	GOBP_TAXIS	3	0.342857	0.698666	0.798942	1	1	25	tags=100%, list=66%, signal=269%
GOBP_NEGATIVE_REGULATION_OF_PROTEIN_METABOLIC_PROCESS	GOBP_NEGATIVE_REGULATION_OF_PROTEIN_METABOLIC_PROCESS	4	0.304554	0.697505	0.831858	1	1	6	tags=50%, list=16%, signal=53%
GOBP_CELL_CHEMOTAXIS	GOBP_CELL_CHEMOTAXIS	3	0.342857	0.695742	0.794937	1	1	25	tags=100%, list=66%, signal=269%
GOBP_REGULATION_OF_LEUKOCYTE_MIGRATION	GOBP_REGULATION_OF_LEUKOCYTE_MIGRATION	3	0.342857	0.683073	0.85533	1	1	25	tags=100%, list=66%, signal=269%
GOBP_HOMEOSTATIC_PROCESS	GOBP_HOMEOSTATIC_PROCESS	3	0.342857	0.680652	0.827848	1	1	25	tags=100%, list=66%, signal=269%
GOBP_MYELOID_LEUKOCYTE_ACTIVATION	GOBP_MYELOID_LEUKOCYTE_ACTIVATION	4	0.284804	0.666559	0.908284	1	1	13	tags=75%, list=34%, signal=102%
GOBP_POSITIVE_REGULATION_OF_MULTICELLULAR_ORGANISMAL_PROCESS	GOBP_POSITIVE_REGULATION_OF_MULTICELLULAR_ORGANISMAL_PROCESS	6	0.239448	0.655717	0.891304	1	1	13	tags=67%, list=34%, signal=85%
GOBP_EXOCYTOSIS	GOBP_EXOCYTOSIS	4	0.284804	0.649763	0.893983	1	1	13	tags=75%, list=34%, signal=102%
GOBP_LEUKOCYTE_MEDIATED_IMMUNITY	GOBP_LEUKOCYTE_MEDIATED_IMMUNITY	4	0.284804	0.645437	0.905363	1	1	13	tags=75%, list=34%, signal=102%
GOBP_NEUROGENESIS	GOBP_NEUROGENESIS	4	0.264706	0.618887	0.891117	1	1	28	tags=100%, list=74%, signal=340%
GOBP_REGULATION_OF_TRANSPORT	GOBP_REGULATION_OF_TRANSPORT	4	0.267775	0.618582	0.906336	1	1	13	tags=75%, list=34%, signal=102%
GOBP_POSITIVE_REGULATION_OF_PROTEIN_KINASE_B_SIGNALING	GOBP_POSITIVE_REGULATION_OF_PROTEIN_KINASE_B_SIGNALING	4	0.260504	0.607136	0.930362	1	1	14	tags=75%, list=37%, signal=106%
GOBP_PROTEIN_KINASE_B_SIGNALING	GOBP_PROTEIN_KINASE_B_SIGNALING	4	0.260504	0.605177	0.938953	1	1	14	tags=75%, list=37%, signal=106%
GOBP_TUBE_DEVELOPMENT	GOBP_TUBE_DEVELOPMENT	4	0.264706	0.599109	0.94	1	1	28	tags=100%, list=74%, signal=340%
GOBP_CELLULAR_RESPONSE_TO_LIPID	GOBP_CELLULAR_RESPONSE_TO_LIPID	4	0.264706	0.595106	0.938719	1	1	28	tags=100%, list=74%, signal=340%
GOBP_CELL_PROJECTION_ORGANIZATION	GOBP_CELL_PROJECTION_ORGANIZATION	3	0.27619	0.574197	0.968668	1	1	2	tags=33%, list=5%, signal=32%
GOBP_ACTIN_FILAMENT_BASED_PROCESS	GOBP_ACTIN_FILAMENT_BASED_PROCESS	3	0.279699	0.563991	0.96978	1	1	2	tags=33%, list=5%, signal=32%
GOBP_REGULATION_OF_CELL_PROJECTION_ORGANIZATION	GOBP_REGULATION_OF_CELL_PROJECTION_ORGANIZATION	3	0.27619	0.561305	0.975309	1	1	2	tags=33%, list=5%, signal=32%
GOBP_DEFENSE_RESPONSE	GOBP_DEFENSE_RESPONSE	9	0.172414	0.558684	0.965	1	1	32	tags=100%, list=84%, signal=483%
GOBP_NEURON_DIFFERENTIATION	GOBP_NEURON_DIFFERENTIATION	3	0.27619	0.557932	0.974811	1	1	2	tags=33%, list=5%, signal=32%
GOBP_NEURON_DEVELOPMENT	GOBP_NEURON_DEVELOPMENT	3	0.27619	0.554606	0.984456	1	1	2	tags=33%, list=5%, signal=32%
GOBP_REGULATION_OF_RESPONSE_TO_EXTERNAL_STIMULUS	GOBP_REGULATION_OF_RESPONSE_TO_EXTERNAL_STIMULUS	5	0.209775	0.528083	0.990625	1	1	6	tags=40%, list=16%, signal=41%
GOBP_ANIMAL_ORGAN_MORPHOGENESIS	GOBP_ANIMAL_ORGAN_MORPHOGENESIS	3	0.257143	0.525277	0.982143	1	1	28	tags=100%, list=74%, signal=350%
GOBP_WOUND_HEALING	GOBP_WOUND_HEALING	3	0.257143	0.520542	0.992042	1	1	28	tags=100%, list=74%, signal=350%
GOBP_TUBE_MORPHOGENESIS	GOBP_TUBE_MORPHOGENESIS	3	0.257143	0.51977	0.99455	1	1	28	tags=100%, list=74%, signal=350%
GOBP_RESPONSE_TO_WOUNDING	GOBP_RESPONSE_TO_WOUNDING	3	0.257143	0.519617	0.994536	1	1	28	tags=100%, list=74%, signal=350%
GOBP_CIRCULATORY_SYSTEM_DEVELOPMENT	GOBP_CIRCULATORY_SYSTEM_DEVELOPMENT	3	0.257143	0.517937	0.989583	1	1	28	tags=100%, list=74%, signal=350%
GOBP_VASCULATURE_DEVELOPMENT	GOBP_VASCULATURE_DEVELOPMENT	3	0.257143	0.512204	0.994937	0.98999	1	28	tags=100%, list=74%, signal=350%
NAME	GS<br> follow link to MSigDB	SIZE	ES	NES	NOM p-val	FDR q-val	FWER p-val	RANK AT MAX	LEADING EDGE
GOBP_RESPONSE_TO_OXYGEN_CONTAINING_COMPOUND	GOBP_RESPONSE_TO_OXYGEN_CONTAINING_COMPOUND	10	-0.641403	-1.57118	0.0507812	1	0.901	16	tags=80%, list=42%, signal=102%
GOBP_NEGATIVE_REGULATION_OF_MOLECULAR_FUNCTION	GOBP_NEGATIVE_REGULATION_OF_MOLECULAR_FUNCTION	6	-0.726744	-1.56724	0.0280505	1	0.911	9	tags=67%, list=24%, signal=74%
GOBP_NEGATIVE_REGULATION_OF_CATALYTIC_ACTIVITY	GOBP_NEGATIVE_REGULATION_OF_CATALYTIC_ACTIVITY	3	-0.857143	-1.53633	0.011041	1	0.97	9	tags=100%, list=24%, signal=121%
GOBP_RESPONSE_TO_INORGANIC_SUBSTANCE	GOBP_RESPONSE_TO_INORGANIC_SUBSTANCE	4	-0.691264	-1.34045	0.127854	1	1	9	tags=75%, list=24%, signal=88%
GOBP_REGULATION_OF_PHOSPHORUS_METABOLIC_PROCESS	GOBP_REGULATION_OF_PHOSPHORUS_METABOLIC_PROCESS	6	-0.600613	-1.29025	0.176978	1	1	9	tags=50%, list=24%, signal=55%
GOBP_OSSIFICATION	GOBP_OSSIFICATION	3	-0.709244	-1.26567	0.144216	1	1	7	tags=67%, list=18%, signal=75%
GOBP_EXTERNAL_ENCAPSULATING_STRUCTURE_ORGANIZATION	GOBP_EXTERNAL_ENCAPSULATING_STRUCTURE_ORGANIZATION	3	-0.716223	-1.26139	0.142612	1	1	7	tags=67%, list=18%, signal=75%
GOBP_EMBRYO_DEVELOPMENT	GOBP_EMBRYO_DEVELOPMENT	4	-0.652142	-1.26136	0.169207	1	1	11	tags=75%, list=29%, signal=94%
GOBP_EMBRYONIC_MORPHOGENESIS	GOBP_EMBRYONIC_MORPHOGENESIS	4	-0.652142	-1.25227	0.1625	1	1	11	tags=75%, list=29%, signal=94%
GOBP_MONOCARBOXYLIC_ACID_METABOLIC_PROCESS	GOBP_MONOCARBOXYLIC_ACID_METABOLIC_PROCESS	3	-0.680648	-1.23895	0.1872	1	1	3	tags=33%, list=8%, signal=33%
GOBP_ORGANIC_ACID_METABOLIC_PROCESS	GOBP_ORGANIC_ACID_METABOLIC_PROCESS	3	-0.680648	-1.23705	0.178571	1	1	3	tags=33%, list=8%, signal=33%
GOBP_RETINOIC_ACID_METABOLIC_PROCESS	GOBP_RETINOIC_ACID_METABOLIC_PROCESS	3	-0.680648	-1.22698	0.188498	1	1	3	tags=33%, list=8%, signal=33%
GOBP_RESPONSE_TO_RETINOIC_ACID	GOBP_RESPONSE_TO_RETINOIC_ACID	3	-0.657143	-1.20315	0.223642	1	1	16	tags=100%, list=42%, signal=159%
GOBP_CELLULAR_RESPONSE_TO_OXYGEN_CONTAINING_COMPOUND	GOBP_CELLULAR_RESPONSE_TO_OXYGEN_CONTAINING_COMPOUND	7	-0.533055	-1.19797	0.287433	1	1	19	tags=86%, list=50%, signal=140%
GOBP_RESPONSE_TO_OXIDATIVE_STRESS	GOBP_RESPONSE_TO_OXIDATIVE_STRESS	3	-0.657143	-1.18873	0.245312	1	1	16	tags=100%, list=42%, signal=159%
GOBP_MULTI_MULTICELLULAR_ORGANISM_PROCESS	GOBP_MULTI_MULTICELLULAR_ORGANISM_PROCESS	3	-0.657143	-1.18618	0.239669	1	1	16	tags=100%, list=42%, signal=159%
GOBP_MULTI_ORGANISM_PROCESS	GOBP_MULTI_ORGANISM_PROCESS	3	-0.657143	-1.18443	0.244898	1	1	16	tags=100%, list=42%, signal=159%
GOBP_RESPONSE_TO_NITROGEN_COMPOUND	GOBP_RESPONSE_TO_NITROGEN_COMPOUND	3	-0.657143	-1.17305	0.263866	1	1	16	tags=100%, list=42%, signal=159%
GOBP_CELLULAR_RESPONSE_TO_CHEMICAL_STRESS	GOBP_CELLULAR_RESPONSE_TO_CHEMICAL_STRESS	3	-0.657143	-1.17208	0.252893	1	1	16	tags=100%, list=42%, signal=159%
GOBP_CELLULAR_PROTEIN_CATABOLIC_PROCESS	GOBP_CELLULAR_PROTEIN_CATABOLIC_PROCESS	3	-0.638923	-1.16148	0.284579	1	1	5	tags=33%, list=13%, signal=35%
GOBP_EPITHELIUM_DEVELOPMENT	GOBP_EPITHELIUM_DEVELOPMENT	6	-0.53125	-1.15798	0.28022	1	1	22	tags=100%, list=58%, signal=200%
GOBP_REGULATION_OF_HYDROLASE_ACTIVITY	GOBP_REGULATION_OF_HYDROLASE_ACTIVITY	5	-0.556207	-1.15276	0.252511	1	1	7	tags=40%, list=18%, signal=43%
GOBP_EPITHELIAL_CELL_DIFFERENTIATION	GOBP_EPITHELIAL_CELL_DIFFERENTIATION	6	-0.53125	-1.15189	0.267218	1	1	22	tags=100%, list=58%, signal=200%
GOBP_INFLAMMATORY_RESPONSE	GOBP_INFLAMMATORY_RESPONSE	3	-0.65158	-1.15155	0.290323	1	1	9	tags=67%, list=24%, signal=80%
GOBP_POSITIVE_REGULATION_OF_PROTEIN_MODIFICATION_PROCESS	GOBP_POSITIVE_REGULATION_OF_PROTEIN_MODIFICATION_PROCESS	6	-0.525443	-1.14508	0.29303	1	1	7	tags=33%, list=18%, signal=34%
GOBP_RESPONSE_TO_METAL_ION	GOBP_RESPONSE_TO_METAL_ION	3	-0.634002	-1.14351	0.326264	1	1	8	tags=67%, list=21%, signal=78%
GOBP_POSITIVE_REGULATION_OF_PROTEIN_METABOLIC_PROCESS	GOBP_POSITIVE_REGULATION_OF_PROTEIN_METABOLIC_PROCESS	6	-0.525443	-1.1435	0.271858	1	1	7	tags=33%, list=18%, signal=34%
GOBP_CELLULAR_MACROMOLECULE_CATABOLIC_PROCESS	GOBP_CELLULAR_MACROMOLECULE_CATABOLIC_PROCESS	3	-0.638923	-1.142	0.299051	1	1	5	tags=33%, list=13%, signal=35%
GOBP_ANATOMICAL_STRUCTURE_FORMATION_INVOLVED_IN_MORPHOGENESIS	GOBP_ANATOMICAL_STRUCTURE_FORMATION_INVOLVED_IN_MORPHOGENESIS	5	-0.535191	-1.13013	0.276812	1	1	11	tags=60%, list=29%, signal=73%
GOBP_NEGATIVE_REGULATION_OF_SIGNALING	GOBP_NEGATIVE_REGULATION_OF_SIGNALING	4	-0.565062	-1.10342	0.326748	1	1	8	tags=50%, list=21%, signal=57%
GOBP_TERPENOID_METABOLIC_PROCESS	GOBP_TERPENOID_METABOLIC_PROCESS	4	-0.565826	-1.09649	0.3379	1	1	3	tags=25%, list=8%, signal=24%
GOBP_HORMONE_METABOLIC_PROCESS	GOBP_HORMONE_METABOLIC_PROCESS	4	-0.565826	-1.09641	0.343307	1	1	3	tags=25%, list=8%, signal=24%
GOBP_BIOLOGICAL_ADHESION	GOBP_BIOLOGICAL_ADHESION	6	-0.508756	-1.09578	0.342898	1	1	15	tags=67%, list=39%, signal=93%
GOBP_ISOPRENOID_METABOLIC_PROCESS	GOBP_ISOPRENOID_METABOLIC_PROCESS	4	-0.565826	-1.08563	0.366306	1	1	3	tags=25%, list=8%, signal=24%
GOBP_CELLULAR_HORMONE_METABOLIC_PROCESS	GOBP_CELLULAR_HORMONE_METABOLIC_PROCESS	4	-0.565826	-1.08377	0.344311	1	1	3	tags=25%, list=8%, signal=24%
GOBP_ORGANONITROGEN_COMPOUND_CATABOLIC_PROCESS	GOBP_ORGANONITROGEN_COMPOUND_CATABOLIC_PROCESS	4	-0.544676	-1.0773	0.342767	1	1	5	tags=25%, list=13%, signal=26%
GOBP_EPIDERMIS_DEVELOPMENT	GOBP_EPIDERMIS_DEVELOPMENT	5	-0.515151	-1.07032	0.365854	1	1	22	tags=100%, list=58%, signal=206%
GOBP_PROTEIN_CATABOLIC_PROCESS	GOBP_PROTEIN_CATABOLIC_PROCESS	4	-0.544676	-1.05851	0.417187	1	1	5	tags=25%, list=13%, signal=26%
GOBP_MACROMOLECULE_CATABOLIC_PROCESS	GOBP_MACROMOLECULE_CATABOLIC_PROCESS	4	-0.544676	-1.05726	0.411003	1	1	5	tags=25%, list=13%, signal=26%
GOBP_REGULATION_OF_PROTEIN_MODIFICATION_BY_SMALL_PROTEIN_CONJUGATION_OR_REMOVAL	GOBP_REGULATION_OF_PROTEIN_MODIFICATION_BY_SMALL_PROTEIN_CONJUGATION_OR_REMOVAL	3	-0.580952	-1.04643	0.508943	1	1	5	tags=33%, list=13%, signal=35%
GOBP_REGULATION_OF_HORMONE_LEVELS	GOBP_REGULATION_OF_HORMONE_LEVELS	5	-0.501612	-1.04405	0.382482	1	1	3	tags=20%, list=8%, signal=19%
GOBP_REGULATION_OF_TRANSFERASE_ACTIVITY	GOBP_REGULATION_OF_TRANSFERASE_ACTIVITY	4	-0.529049	-1.04314	0.456973	1	1	5	tags=25%, list=13%, signal=26%
GOBP_ALCOHOL_METABOLIC_PROCESS	GOBP_ALCOHOL_METABOLIC_PROCESS	4	-0.529412	-1.03948	0.437596	1	1	21	tags=100%, list=55%, signal=200%
GOBP_POSITIVE_REGULATION_OF_TRANSFERASE_ACTIVITY	GOBP_POSITIVE_REGULATION_OF_TRANSFERASE_ACTIVITY	4	-0.529049	-1.03726	0.443077	1	1	5	tags=25%, list=13%, signal=26%
GOBP_ORGANIC_HYDROXY_COMPOUND_METABOLIC_PROCESS	GOBP_ORGANIC_HYDROXY_COMPOUND_METABOLIC_PROCESS	4	-0.529412	-1.03156	0.447041	1	1	21	tags=100%, list=55%, signal=200%
GOBP_TRANSMEMBRANE_RECEPTOR_PROTEIN_TYROSINE_KINASE_SIGNALING_PATHWAY	GOBP_TRANSMEMBRANE_RECEPTOR_PROTEIN_TYROSINE_KINASE_SIGNALING_PATHWAY	4	-0.534101	-1.02486	0.460123	1	1	8	tags=50%, list=21%, signal=57%
GOBP_RESPONSE_TO_BACTERIUM	GOBP_RESPONSE_TO_BACTERIUM	4	-0.527494	-1.02238	0.471787	1	1	16	tags=75%, list=42%, signal=116%
GOBP_CELLULAR_LIPID_METABOLIC_PROCESS	GOBP_CELLULAR_LIPID_METABOLIC_PROCESS	5	-0.496013	-1.01896	0.426003	1	1	3	tags=20%, list=8%, signal=19%
GOBP_NEGATIVE_REGULATION_OF_RESPONSE_TO_STIMULUS	GOBP_NEGATIVE_REGULATION_OF_RESPONSE_TO_STIMULUS	7	-0.437	-1.01425	0.417256	1	1	9	tags=43%, list=24%, signal=46%
GOBP_REGULATION_OF_PROTEIN_MODIFICATION_PROCESS	GOBP_REGULATION_OF_PROTEIN_MODIFICATION_PROCESS	7	-0.438535	-1.01348	0.416667	1	1	7	tags=29%, list=18%, signal=29%
GOBP_KERATINOCYTE_DIFFERENTIATION	GOBP_KERATINOCYTE_DIFFERENTIATION	4	-0.5	-0.980385	0.542398	1	1	22	tags=100%, list=58%, signal=213%
GOBP_CORNIFICATION	GOBP_CORNIFICATION	4	-0.5	-0.97995	0.548387	1	1	22	tags=100%, list=58%, signal=213%
GOBP_SKELETAL_SYSTEM_DEVELOPMENT	GOBP_SKELETAL_SYSTEM_DEVELOPMENT	3	-0.542857	-0.978546	0.567568	1	1	12	tags=67%, list=32%, signal=90%
GOBP_KERATINIZATION	GOBP_KERATINIZATION	4	-0.5	-0.96653	0.574695	1	1	22	tags=100%, list=58%, signal=213%
GOBP_SKIN_DEVELOPMENT	GOBP_SKIN_DEVELOPMENT	4	-0.5	-0.96367	0.55638	1	1	22	tags=100%, list=58%, signal=213%
GOBP_EPIDERMAL_CELL_DIFFERENTIATION	GOBP_EPIDERMAL_CELL_DIFFERENTIATION	4	-0.5	-0.958699	0.575342	1	1	22	tags=100%, list=58%, signal=213%
GOBP_RESPONSE_TO_ABIOTIC_STIMULUS	GOBP_RESPONSE_TO_ABIOTIC_STIMULUS	4	-0.496777	-0.953518	0.608764	1	1	8	tags=50%, list=21%, signal=57%
GOBP_ENZYME_LINKED_RECEPTOR_PROTEIN_SIGNALING_PATHWAY	GOBP_ENZYME_LINKED_RECEPTOR_PROTEIN_SIGNALING_PATHWAY	5	-0.443422	-0.916678	0.635461	1	1	8	tags=40%, list=21%, signal=44%
GOBP_PROTEIN_MODIFICATION_BY_SMALL_PROTEIN_CONJUGATION_OR_REMOVAL	GOBP_PROTEIN_MODIFICATION_BY_SMALL_PROTEIN_CONJUGATION_OR_REMOVAL	4	-0.46732	-0.902773	0.672566	1	1	5	tags=25%, list=13%, signal=26%
GOBP_POSITIVE_REGULATION_OF_CELL_DEATH	GOBP_POSITIVE_REGULATION_OF_CELL_DEATH	5	-0.434076	-0.893406	0.671151	1	1	9	tags=40%, list=24%, signal=46%
GOBP_SMALL_MOLECULE_METABOLIC_PROCESS	GOBP_SMALL_MOLECULE_METABOLIC_PROCESS	8	-0.369399	-0.882436	0.567394	1	1	21	tags=75%, list=55%, signal=132%
GOBP_REPRODUCTION	GOBP_REPRODUCTION	4	-0.455505	-0.880041	0.675507	1	1	8	tags=50%, list=21%, signal=57%
GOBP_PROTEIN_MODIFICATION_BY_SMALL_PROTEIN_CONJUGATION	GOBP_PROTEIN_MODIFICATION_BY_SMALL_PROTEIN_CONJUGATION	4	-0.46732	-0.874594	0.707317	1	1	5	tags=25%, list=13%, signal=26%
GOBP_RESPONSE_TO_LIPID	GOBP_RESPONSE_TO_LIPID	6	-0.402519	-0.867688	0.661202	1	1	16	tags=67%, list=42%, signal=97%
GOBP_POSITIVE_REGULATION_OF_LOCOMOTION	GOBP_POSITIVE_REGULATION_OF_LOCOMOTION	3	-0.483694	-0.866864	0.676617	1	1	14	tags=67%, list=37%, signal=97%
GOBP_POSITIVE_REGULATION_OF_CELLULAR_COMPONENT_ORGANIZATION	GOBP_POSITIVE_REGULATION_OF_CELLULAR_COMPONENT_ORGANIZATION	4	-0.431373	-0.849973	0.72782	1	1	11	tags=50%, list=29%, signal=63%
GOBP_POSITIVE_REGULATION_OF_CELL_POPULATION_PROLIFERATION	GOBP_POSITIVE_REGULATION_OF_CELL_POPULATION_PROLIFERATION	5	-0.404698	-0.840915	0.720524	1	1	8	tags=40%, list=21%, signal=44%
GOBP_LIPID_METABOLIC_PROCESS	GOBP_LIPID_METABOLIC_PROCESS	8	-0.338414	-0.811784	0.707953	1	1	3	tags=13%, list=8%, signal=11%
GOBP_REGULATION_OF_CELL_DEATH	GOBP_REGULATION_OF_CELL_DEATH	6	-0.362796	-0.803786	0.761769	1	1	9	tags=33%, list=24%, signal=37%
GOBP_CELL_ACTIVATION	GOBP_CELL_ACTIVATION	6	-0.35462	-0.777328	0.789474	1	1	8	tags=33%, list=21%, signal=36%
GOBP_CELL_CELL_SIGNALING	GOBP_CELL_CELL_SIGNALING	5	-0.378502	-0.776919	0.808542	1	1	16	tags=60%, list=42%, signal=90%
GOBP_PROTEIN_PHOSPHORYLATION	GOBP_PROTEIN_PHOSPHORYLATION	5	-0.363636	-0.759644	0.810164	1	1	27	tags=100%, list=71%, signal=300%
GOBP_POSITIVE_REGULATION_OF_CATALYTIC_ACTIVITY	GOBP_POSITIVE_REGULATION_OF_CATALYTIC_ACTIVITY	7	-0.323394	-0.743695	0.810919	1	1	5	tags=14%, list=13%, signal=13%
GOBP_RESPONSE_TO_ENDOGENOUS_STIMULUS	GOBP_RESPONSE_TO_ENDOGENOUS_STIMULUS	6	-0.336212	-0.724353	0.864198	1	1	8	tags=33%, list=21%, signal=36%
GOBP_GROWTH	GOBP_GROWTH	5	-0.336523	-0.706285	0.832127	1	1	11	tags=40%, list=29%, signal=49%
GOBP_DEVELOPMENTAL_GROWTH	GOBP_DEVELOPMENTAL_GROWTH	3	-0.4	-0.70493	0.814103	1	1	25	tags=100%, list=66%, signal=269%
GOBP_LYMPHOCYTE_ACTIVATION	GOBP_LYMPHOCYTE_ACTIVATION	3	-0.388095	-0.700969	0.827362	1	1	8	tags=33%, list=21%, signal=39%
GOBP_REGULATION_OF_T_CELL_ACTIVATION	GOBP_REGULATION_OF_T_CELL_ACTIVATION	3	-0.388095	-0.698566	0.849117	1	1	8	tags=33%, list=21%, signal=39%
GOBP_REGULATION_OF_PROTEIN_PHOSPHORYLATION	GOBP_REGULATION_OF_PROTEIN_PHOSPHORYLATION	4	-0.352941	-0.697549	0.831111	1	1	27	tags=100%, list=71%, signal=309%
GOBP_REGULATION_OF_CELL_ACTIVATION	GOBP_REGULATION_OF_CELL_ACTIVATION	3	-0.388095	-0.695885	0.830428	1	1	8	tags=33%, list=21%, signal=39%
GOBP_REGULATION_OF_CELL_CELL_ADHESION	GOBP_REGULATION_OF_CELL_CELL_ADHESION	3	-0.388095	-0.695339	0.841091	1	1	8	tags=33%, list=21%, signal=39%
GOBP_REGULATION_OF_CELL_ADHESION	GOBP_REGULATION_OF_CELL_ADHESION	3	-0.388095	-0.694348	0.831776	1	1	8	tags=33%, list=21%, signal=39%
GOBP_CELL_CELL_ADHESION	GOBP_CELL_CELL_ADHESION	3	-0.388095	-0.694211	0.832504	1	1	8	tags=33%, list=21%, signal=39%
GOBP_T_CELL_ACTIVATION	GOBP_T_CELL_ACTIVATION	3	-0.388095	-0.692791	0.842949	1	1	8	tags=33%, list=21%, signal=39%
GOBP_LEUKOCYTE_CELL_CELL_ADHESION	GOBP_LEUKOCYTE_CELL_CELL_ADHESION	3	-0.388095	-0.691597	0.849359	1	1	8	tags=33%, list=21%, signal=39%
GOBP_APOPTOTIC_SIGNALING_PATHWAY	GOBP_APOPTOTIC_SIGNALING_PATHWAY	3	-0.385233	-0.68988	0.837248	1	1	7	tags=33%, list=18%, signal=38%
GOBP_POSITIVE_REGULATION_OF_PROTEIN_PHOSPHORYLATION	GOBP_POSITIVE_REGULATION_OF_PROTEIN_PHOSPHORYLATION	4	-0.352941	-0.688261	0.831547	1	1	27	tags=100%, list=71%, signal=309%
GOBP_REGULATION_OF_LYMPHOCYTE_ACTIVATION	GOBP_REGULATION_OF_LYMPHOCYTE_ACTIVATION	3	-0.388095	-0.68708	0.854962	1	1	8	tags=33%, list=21%, signal=39%
GOBP_POSITIVE_REGULATION_OF_PHOSPHORUS_METABOLIC_PROCESS	GOBP_POSITIVE_REGULATION_OF_PHOSPHORUS_METABOLIC_PROCESS	4	-0.352941	-0.685978	0.835067	1	1	27	tags=100%, list=71%, signal=309%
GOBP_MITOCHONDRION_ORGANIZATION	GOBP_MITOCHONDRION_ORGANIZATION	3	-0.379365	-0.685685	0.836767	1	1	7	tags=33%, list=18%, signal=38%
GOBP_APOPTOTIC_PROCESS	GOBP_APOPTOTIC_PROCESS	7	-0.290323	-0.665506	0.880495	1	1	30	tags=100%, list=79%, signal=388%
GOBP_CELL_MIGRATION	GOBP_CELL_MIGRATION	6	-0.302885	-0.658127	0.916551	1	1	14	tags=50%, list=37%, signal=67%
GOBP_LOCOMOTION	GOBP_LOCOMOTION	6	-0.302885	-0.65727	0.912925	1	1	14	tags=50%, list=37%, signal=67%
GOBP_REGULATION_OF_RESPONSE_TO_STRESS	GOBP_REGULATION_OF_RESPONSE_TO_STRESS	6	-0.301974	-0.65398	0.914952	1	1	9	tags=33%, list=24%, signal=37%
GOBP_REGULATION_OF_ION_TRANSPORT	GOBP_REGULATION_OF_ION_TRANSPORT	3	-0.357143	-0.632615	0.901639	1	1	7	tags=33%, list=18%, signal=38%
GOBP_RESPONSE_TO_STEROID_HORMONE	GOBP_RESPONSE_TO_STEROID_HORMONE	3	-0.348198	-0.628477	0.910769	1	1	16	tags=67%, list=42%, signal=106%
GOBP_RESPONSE_TO_HORMONE	GOBP_RESPONSE_TO_HORMONE	3	-0.348198	-0.62767	0.917742	1	1	16	tags=67%, list=42%, signal=106%
GOBP_REGULATION_OF_CELL_DIFFERENTIATION	GOBP_REGULATION_OF_CELL_DIFFERENTIATION	4	-0.323529	-0.627274	0.879009	1	1	28	tags=100%, list=74%, signal=340%
GOBP_REGULATION_OF_GROWTH	GOBP_REGULATION_OF_GROWTH	4	-0.323529	-0.625822	0.878648	1	1	28	tags=100%, list=74%, signal=340%
GOBP_RESPONSE_TO_BIOTIC_STIMULUS	GOBP_RESPONSE_TO_BIOTIC_STIMULUS	10	-0.249186	-0.621405	0.912195	1	1	3	tags=10%, list=8%, signal=8%
GOBP_CELLULAR_RESPONSE_TO_HORMONE_STIMULUS	GOBP_CELLULAR_RESPONSE_TO_HORMONE_STIMULUS	3	-0.348198	-0.616915	0.911909	1	1	16	tags=67%, list=42%, signal=106%
GOBP_MYELOID_LEUKOCYTE_MEDIATED_IMMUNITY	GOBP_MYELOID_LEUKOCYTE_MEDIATED_IMMUNITY	3	-0.33189	-0.598447	0.918623	1	1	7	tags=33%, list=18%, signal=38%
GOBP_CELL_ACTIVATION_INVOLVED_IN_IMMUNE_RESPONSE	GOBP_CELL_ACTIVATION_INVOLVED_IN_IMMUNE_RESPONSE	3	-0.33189	-0.597345	0.916118	1	1	7	tags=33%, list=18%, signal=38%
GOBP_REGULATION_OF_DEFENSE_RESPONSE	GOBP_REGULATION_OF_DEFENSE_RESPONSE	3	-0.327143	-0.587314	0.927184	1	1	7	tags=33%, list=18%, signal=38%
GOBP_REGULATION_OF_ORGANELLE_ORGANIZATION	GOBP_REGULATION_OF_ORGANELLE_ORGANIZATION	3	-0.327143	-0.582478	0.939968	1	1	7	tags=33%, list=18%, signal=38%
GOBP_SENSORY_ORGAN_DEVELOPMENT	GOBP_SENSORY_ORGAN_DEVELOPMENT	3	-0.317892	-0.567114	0.945763	1	1	16	tags=67%, list=42%, signal=106%
GOBP_REGULATION_OF_CELLULAR_COMPONENT_MOVEMENT	GOBP_REGULATION_OF_CELLULAR_COMPONENT_MOVEMENT	4	-0.279524	-0.551094	0.943164	1	1	14	tags=50%, list=37%, signal=71%
GOBP_LEUKOCYTE_MIGRATION	GOBP_LEUKOCYTE_MIGRATION	4	-0.279524	-0.542757	0.946108	1	1	14	tags=50%, list=37%, signal=71%
GOBP_POSITIVE_REGULATION_OF_IMMUNE_SYSTEM_PROCESS	GOBP_POSITIVE_REGULATION_OF_IMMUNE_SYSTEM_PROCESS	5	-0.243309	-0.512772	0.959701	1	1	14	tags=40%, list=37%, signal=55%
GOBP_REGULATION_OF_MULTICELLULAR_ORGANISMAL_DEVELOPMENT	GOBP_REGULATION_OF_MULTICELLULAR_ORGANISMAL_DEVELOPMENT	4	-0.254651	-0.48998	0.97929	1	1	7	tags=25%, list=18%, signal=27%
GOBP_CELL_POPULATION_PROLIFERATION	GOBP_CELL_POPULATION_PROLIFERATION	8	-0.200521	-0.474408	0.982984	1	1	8	tags=25%, list=21%, signal=25%
GOBP_ORGANOPHOSPHATE_METABOLIC_PROCESS	GOBP_ORGANOPHOSPHATE_METABOLIC_PROCESS	3	-0.26	-0.471498	0.99841	1	1	9	tags=33%, list=24%, signal=40%
GOBP_POSITIVE_REGULATION_OF_CYTOKINE_PRODUCTION	GOBP_POSITIVE_REGULATION_OF_CYTOKINE_PRODUCTION	4	-0.236425	-0.459592	0.987261	1	1	9	tags=25%, list=24%, signal=29%
GOBP_POSITIVE_REGULATION_OF_GENE_EXPRESSION	GOBP_POSITIVE_REGULATION_OF_GENE_EXPRESSION	4	-0.236425	-0.45894	0.977341	1	1	9	tags=25%, list=24%, signal=29%
GOBP_TRANSMEMBRANE_TRANSPORT	GOBP_TRANSMEMBRANE_TRANSPORT	4	-0.233647	-0.452842	0.992481	1	1	16	tags=50%, list=42%, signal=77%
GOBP_CARBOHYDRATE_DERIVATIVE_METABOLIC_PROCESS	GOBP_CARBOHYDRATE_DERIVATIVE_METABOLIC_PROCESS	3	-0.238095	-0.426185	0.998363	1	1	19	tags=67%, list=50%, signal=123%
GOBP_RESPONSE_TO_ORGANIC_CYCLIC_COMPOUND	GOBP_RESPONSE_TO_ORGANIC_CYCLIC_COMPOUND	4	-0.21921	-0.420896	0.987934	0.996206	1	16	tags=50%, list=42%, signal=77%
BxGR-120C v BxPC3 GO_BP
NAME	GS<br> follow link to MSigDB	SIZE	ES	NES	NOM p-val	FDR q-val	FWER p-val	RANK AT MAX	LEADING EDGE
GOBP_CYTOKINE_MEDIATED_SIGNALING_PATHWAY	GOBP_CYTOKINE_MEDIATED_SIGNALING_PATHWAY	24	0.546571	1.88779	0.00255102	0.335963	0.26	24	tags=67%, list=41%, signal=67%
GOBP_RESPONSE_TO_CYTOKINE	GOBP_RESPONSE_TO_CYTOKINE	28	0.533333	1.86739	0.00859951	0.210645	0.31	41	tags=100%, list=71%, signal=176%
GOBP_INNATE_IMMUNE_RESPONSE	GOBP_INNATE_IMMUNE_RESPONSE	29	0.490663	1.75781	0.0160494	0.444079	0.685	41	tags=97%, list=71%, signal=165%
GOBP_DEFENSE_RESPONSE_TO_OTHER_ORGANISM	GOBP_DEFENSE_RESPONSE_TO_OTHER_ORGANISM	32	0.491108	1.7204	0.013269	0.477249	0.822	41	tags=94%, list=71%, signal=143%
GOBP_CELLULAR_RESPONSE_TO_MOLECULE_OF_BACTERIAL_ORIGIN	GOBP_CELLULAR_RESPONSE_TO_MOLECULE_OF_BACTERIAL_ORIGIN	3	0.881057	1.69615	0.00331675	0.482776	0.888	1	tags=67%, list=2%, signal=64%
GOBP_NEUTROPHIL_MIGRATION	GOBP_NEUTROPHIL_MIGRATION	3	0.881057	1.69589	0.00508475	0.404552	0.89	1	tags=67%, list=2%, signal=64%
GOBP_RESPONSE_TO_CHEMOKINE	GOBP_RESPONSE_TO_CHEMOKINE	3	0.881057	1.69585	0	0.347105	0.89	1	tags=67%, list=2%, signal=64%
GOBP_NEUTROPHIL_CHEMOTAXIS	GOBP_NEUTROPHIL_CHEMOTAXIS	3	0.881057	1.68615	0.00677966	0.32972	0.906	1	tags=67%, list=2%, signal=64%
GOBP_CELLULAR_RESPONSE_TO_BIOTIC_STIMULUS	GOBP_CELLULAR_RESPONSE_TO_BIOTIC_STIMULUS	3	0.881057	1.68176	0.00684931	0.30424	0.916	1	tags=67%, list=2%, signal=64%
GOBP_GRANULOCYTE_CHEMOTAXIS	GOBP_GRANULOCYTE_CHEMOTAXIS	4	0.787402	1.67904	0.0113452	0.280617	0.922	1	tags=50%, list=2%, signal=47%
GOBP_G_PROTEIN_COUPLED_RECEPTOR_SIGNALING_PATHWAY	GOBP_G_PROTEIN_COUPLED_RECEPTOR_SIGNALING_PATHWAY	4	0.787402	1.67171	0.0133779	0.273793	0.936	1	tags=50%, list=2%, signal=47%
GOBP_CELLULAR_RESPONSE_TO_LIPID	GOBP_CELLULAR_RESPONSE_TO_LIPID	5	0.727273	1.66494	0.0172414	0.268207	0.946	1	tags=40%, list=2%, signal=37%
GOBP_LEUKOCYTE_CHEMOTAXIS	GOBP_LEUKOCYTE_CHEMOTAXIS	5	0.724638	1.65082	0.0246533	0.279609	0.964	1	tags=40%, list=2%, signal=37%
GOBP_CELL_CHEMOTAXIS	GOBP_CELL_CHEMOTAXIS	5	0.724638	1.63328	0.0245399	0.298058	0.974	1	tags=40%, list=2%, signal=37%
GOBP_RESPONSE_TO_MOLECULE_OF_BACTERIAL_ORIGIN	GOBP_RESPONSE_TO_MOLECULE_OF_BACTERIAL_ORIGIN	5	0.719425	1.62512	0.0252765	0.298732	0.98	1	tags=40%, list=2%, signal=37%
GOBP_PROTEIN_MODIFICATION_BY_SMALL_PROTEIN_CONJUGATION	GOBP_PROTEIN_MODIFICATION_BY_SMALL_PROTEIN_CONJUGATION	7	0.636765	1.61974	0.0293663	0.291443	0.986	18	tags=86%, list=31%, signal=109%
GOBP_GRANULOCYTE_MIGRATION	GOBP_GRANULOCYTE_MIGRATION	4	0.787402	1.61685	0.0178862	0.280222	0.988	1	tags=50%, list=2%, signal=47%
GOBP_TRANSMEMBRANE_TRANSPORT	GOBP_TRANSMEMBRANE_TRANSPORT	6	0.684932	1.61553	0.0255255	0.267775	0.99	1	tags=33%, list=2%, signal=30%
GOBP_TAXIS	GOBP_TAXIS	5	0.724638	1.61338	0.0236593	0.257504	0.991	1	tags=40%, list=2%, signal=37%
GOBP_MYELOID_LEUKOCYTE_MIGRATION	GOBP_MYELOID_LEUKOCYTE_MIGRATION	5	0.724638	1.60628	0.0258065	0.257622	0.992	1	tags=40%, list=2%, signal=37%
GOBP_IMMUNE_SYSTEM_DEVELOPMENT	GOBP_IMMUNE_SYSTEM_DEVELOPMENT	7	0.631897	1.58539	0.0358744	0.287507	0.997	15	tags=71%, list=26%, signal=85%
GOBP_DEFENSE_RESPONSE_TO_VIRUS	GOBP_DEFENSE_RESPONSE_TO_VIRUS	23	0.457143	1.57556	0.0366492	0.29477	0.999	41	tags=100%, list=71%, signal=206%
GOBP_RESPONSE_TO_LIPID	GOBP_RESPONSE_TO_LIPID	6	0.662252	1.57178	0.0399386	0.290055	0.999	1	tags=33%, list=2%, signal=30%
GOBP_LEUKOCYTE_MIGRATION	GOBP_LEUKOCYTE_MIGRATION	7	0.623053	1.55041	0.0519288	0.325266	0.999	1	tags=29%, list=2%, signal=26%
GOBP_DEFENSE_RESPONSE	GOBP_DEFENSE_RESPONSE	34	0.441667	1.54493	0.0504926	0.324742	0.999	41	tags=91%, list=71%, signal=129%
GOBP_PROTEIN_POLYUBIQUITINATION	GOBP_PROTEIN_POLYUBIQUITINATION	4	0.722222	1.52866	0.0366667	0.347291	0.999	18	tags=100%, list=31%, signal=135%
GOBP_IMMUNE_EFFECTOR_PROCESS	GOBP_IMMUNE_EFFECTOR_PROCESS	32	0.433765	1.52438	0.0562201	0.344543	0.999	13	tags=34%, list=22%, signal=20%
GOBP_ION_HOMEOSTASIS	GOBP_ION_HOMEOSTASIS	4	0.72968	1.51569	0.0434783	0.35204	1	10	tags=75%, list=17%, signal=84%
GOBP_RESPONSE_TO_BIOTIC_STIMULUS	GOBP_RESPONSE_TO_BIOTIC_STIMULUS	36	0.429501	1.50231	0.0580247	0.370866	1	41	tags=89%, list=71%, signal=115%
GOBP_BIOLOGICAL_PROCESS_INVOLVED_IN_INTERACTION_WITH_SYMBIONT	GOBP_BIOLOGICAL_PROCESS_INVOLVED_IN_INTERACTION_WITH_SYMBIONT	3	0.783314	1.49095	0.0421585	0.386154	1	7	tags=67%, list=12%, signal=72%
GOBP_MODULATION_BY_HOST_OF_SYMBIONT_PROCESS	GOBP_MODULATION_BY_HOST_OF_SYMBIONT_PROCESS	3	0.783314	1.49035	0.0442177	0.375626	1	7	tags=67%, list=12%, signal=72%
GOBP_CHEMICAL_HOMEOSTASIS	GOBP_CHEMICAL_HOMEOSTASIS	8	0.562703	1.47836	0.0865103	0.390051	1	10	tags=50%, list=17%, signal=52%
GOBP_LEUKOCYTE_DIFFERENTIATION	GOBP_LEUKOCYTE_DIFFERENTIATION	3	0.781818	1.47792	0.0391517	0.379158	1	14	tags=100%, list=24%, signal=125%
GOBP_CELL_ACTIVATION_INVOLVED_IN_IMMUNE_RESPONSE	GOBP_CELL_ACTIVATION_INVOLVED_IN_IMMUNE_RESPONSE	9	0.537634	1.46784	0.0887919	0.393343	1	1	tags=22%, list=2%, signal=19%
GOBP_PROTEIN_MODIFICATION_BY_SMALL_PROTEIN_CONJUGATION_OR_REMOVAL	GOBP_PROTEIN_MODIFICATION_BY_SMALL_PROTEIN_CONJUGATION_OR_REMOVAL	8	0.56	1.46754	0.0730994	0.38304	1	29	tags=100%, list=50%, signal=172%
GOBP_MODULATION_OF_PROCESS_OF_OTHER_ORGANISM_INVOLVED_IN_SYMBIOTIC_INTERACTION	GOBP_MODULATION_OF_PROCESS_OF_OTHER_ORGANISM_INVOLVED_IN_SYMBIOTIC_INTERACTION	4	0.685499	1.4367	0.0629139	0.444726	1	7	tags=50%, list=12%, signal=53%
GOBP_MODULATION_OF_PROCESS_OF_OTHER_ORGANISM	GOBP_MODULATION_OF_PROCESS_OF_OTHER_ORGANISM	4	0.685499	1.43297	0.0805153	0.442935	1	7	tags=50%, list=12%, signal=53%
GOBP_INFLAMMATORY_RESPONSE	GOBP_INFLAMMATORY_RESPONSE	6	0.58997	1.41576	0.088189	0.474095	1	1	tags=33%, list=2%, signal=30%
GOBP_RESPONSE_TO_BACTERIUM	GOBP_RESPONSE_TO_BACTERIUM	11	0.499135	1.41374	0.0871429	0.467103	1	23	tags=73%, list=40%, signal=98%
GOBP_MYELOID_LEUKOCYTE_MEDIATED_IMMUNITY	GOBP_MYELOID_LEUKOCYTE_MEDIATED_IMMUNITY	10	0.50505	1.40176	0.106534	0.488251	1	1	tags=20%, list=2%, signal=17%
GOBP_EXOCYTOSIS	GOBP_EXOCYTOSIS	10	0.50505	1.39511	0.120739	0.494243	1	1	tags=20%, list=2%, signal=17%
GOBP_ESTABLISHMENT_OF_PROTEIN_LOCALIZATION	GOBP_ESTABLISHMENT_OF_PROTEIN_LOCALIZATION	6	0.579803	1.38828	0.0963303	0.500964	1	8	tags=50%, list=14%, signal=52%
GOBP_CATION_TRANSPORT	GOBP_CATION_TRANSPORT	3	0.725974	1.38381	0.083612	0.502695	1	10	tags=67%, list=17%, signal=76%
GOBP_MYELOID_LEUKOCYTE_ACTIVATION	GOBP_MYELOID_LEUKOCYTE_ACTIVATION	12	0.457497	1.37306	0.128552	0.519207	1	14	tags=42%, list=24%, signal=44%
GOBP_SECRETION	GOBP_SECRETION	11	0.472813	1.37255	0.127424	0.509049	1	1	tags=18%, list=2%, signal=15%
GOBP_LEUKOCYTE_MEDIATED_IMMUNITY	GOBP_LEUKOCYTE_MEDIATED_IMMUNITY	11	0.47619	1.37132	0.131944	0.501761	1	1	tags=18%, list=2%, signal=15%
GOBP_MAPK_CASCADE	GOBP_MAPK_CASCADE	3	0.714286	1.37101	0.107266	0.49176	1	0	tags=33%, list=0%, signal=32%
GOBP_MYELOID_CELL_DIFFERENTIATION	GOBP_MYELOID_CELL_DIFFERENTIATION	4	0.639694	1.37054	0.109299	0.48304	1	15	tags=75%, list=26%, signal=94%
GOBP_REGULATION_OF_ION_TRANSPORT	GOBP_REGULATION_OF_ION_TRANSPORT	4	0.651051	1.36656	0.101695	0.48361	1	7	tags=50%, list=12%, signal=53%
GOBP_DNA_METABOLIC_PROCESS	GOBP_DNA_METABOLIC_PROCESS	3	0.709091	1.36003	0.0995106	0.491328	1	18	tags=100%, list=31%, signal=138%
GOBP_REGULATION_OF_MAPK_CASCADE	GOBP_REGULATION_OF_MAPK_CASCADE	3	0.714286	1.35761	0.112795	0.488507	1	0	tags=33%, list=0%, signal=32%
GOBP_CELL_ACTIVATION	GOBP_CELL_ACTIVATION	12	0.457497	1.35602	0.129121	0.48321	1	14	tags=42%, list=24%, signal=44%
GOBP_POSITIVE_REGULATION_OF_HYDROLASE_ACTIVITY	GOBP_POSITIVE_REGULATION_OF_HYDROLASE_ACTIVITY	4	0.641026	1.35375	0.115132	0.479363	1	0	tags=25%, list=0%, signal=23%
GOBP_HOMEOSTATIC_PROCESS	GOBP_HOMEOSTATIC_PROCESS	9	0.503532	1.35347	0.151515	0.471007	1	15	tags=56%, list=26%, signal=63%
GOBP_MITOCHONDRION_ORGANIZATION	GOBP_MITOCHONDRION_ORGANIZATION	5	0.589483	1.35272	0.135484	0.464133	1	3	tags=40%, list=5%, signal=39%
GOBP_DNA_REPAIR	GOBP_DNA_REPAIR	3	0.709091	1.35258	0.101523	0.456212	1	18	tags=100%, list=31%, signal=138%
GOBP_POSITIVE_REGULATION_OF_MAPK_CASCADE	GOBP_POSITIVE_REGULATION_OF_MAPK_CASCADE	3	0.714286	1.35239	0.112245	0.448684	1	0	tags=33%, list=0%, signal=32%
GOBP_EXTRINSIC_APOPTOTIC_SIGNALING_PATHWAY	GOBP_EXTRINSIC_APOPTOTIC_SIGNALING_PATHWAY	3	0.714438	1.34965	0.110197	0.447568	1	7	tags=67%, list=12%, signal=72%
GOBP_POSITIVE_REGULATION_OF_ION_TRANSPORT	GOBP_POSITIVE_REGULATION_OF_ION_TRANSPORT	3	0.694445	1.34803	0.120718	0.443906	1	0	tags=33%, list=0%, signal=32%
GOBP_CELL_MIGRATION	GOBP_CELL_MIGRATION	12	0.452489	1.34457	0.160057	0.443165	1	1	tags=17%, list=2%, signal=13%
GOBP_REGULATION_OF_HEMOPOIESIS	GOBP_REGULATION_OF_HEMOPOIESIS	4	0.64098	1.3409	0.116317	0.445175	1	15	tags=75%, list=26%, signal=94%
GOBP_RESPONSE_TO_TYPE_I_INTERFERON	GOBP_RESPONSE_TO_TYPE_I_INTERFERON	18	0.408579	1.3382	0.134715	0.444875	1	36	tags=89%, list=62%, signal=162%
GOBP_ORGANONITROGEN_COMPOUND_CATABOLIC_PROCESS	GOBP_ORGANONITROGEN_COMPOUND_CATABOLIC_PROCESS	7	0.537697	1.32809	0.148377	0.462718	1	18	tags=71%, list=31%, signal=91%
GOBP_REGULATION_OF_MULTICELLULAR_ORGANISMAL_DEVELOPMENT	GOBP_REGULATION_OF_MULTICELLULAR_ORGANISMAL_DEVELOPMENT	6	0.542949	1.32599	0.144796	0.459838	1	23	tags=83%, list=40%, signal=124%
GOBP_REGULATION_OF_LEUKOCYTE_MIGRATION	GOBP_REGULATION_OF_LEUKOCYTE_MIGRATION	3	0.671141	1.31356	0.15192	0.486273	1	0	tags=33%, list=0%, signal=32%
GOBP_DEFENSE_RESPONSE_TO_BACTERIUM	GOBP_DEFENSE_RESPONSE_TO_BACTERIUM	4	0.620798	1.31267	0.144904	0.481058	1	15	tags=75%, list=26%, signal=94%
GOBP_LOCOMOTION	GOBP_LOCOMOTION	12	0.452489	1.3104	0.144444	0.479081	1	1	tags=17%, list=2%, signal=13%
GOBP_CELLULAR_RESPONSE_TO_OXYGEN_CONTAINING_COMPOUND	GOBP_CELLULAR_RESPONSE_TO_OXYGEN_CONTAINING_COMPOUND	8	0.510204	1.30928	0.168605	0.474896	1	1	tags=25%, list=2%, signal=22%
GOBP_REGULATION_OF_CHEMOTAXIS	GOBP_REGULATION_OF_CHEMOTAXIS	3	0.671141	1.30776	0.17851	0.471537	1	0	tags=33%, list=0%, signal=32%
GOBP_BIOLOGICAL_PROCESS_INVOLVED_IN_SYMBIOTIC_INTERACTION	GOBP_BIOLOGICAL_PROCESS_INVOLVED_IN_SYMBIOTIC_INTERACTION	22	0.39163	1.30731	0.160714	0.465898	1	41	tags=95%, list=71%, signal=202%
GOBP_POSITIVE_REGULATION_OF_DEFENSE_RESPONSE	GOBP_POSITIVE_REGULATION_OF_DEFENSE_RESPONSE	3	0.684932	1.30607	0.156303	0.462422	1	0	tags=33%, list=0%, signal=32%
GOBP_MAINTENANCE_OF_LOCATION	GOBP_MAINTENANCE_OF_LOCATION	3	0.671729	1.29006	0.178744	0.496874	1	10	tags=67%, list=17%, signal=76%
GOBP_METAL_ION_HOMEOSTASIS	GOBP_METAL_ION_HOMEOSTASIS	3	0.671729	1.28679	0.177741	0.498879	1	10	tags=67%, list=17%, signal=76%
GOBP_CELLULAR_PROTEIN_CATABOLIC_PROCESS	GOBP_CELLULAR_PROTEIN_CATABOLIC_PROCESS	5	0.57064	1.2787	0.18543	0.513267	1	18	tags=80%, list=31%, signal=106%
GOBP_REGULATION_OF_PROTEIN_LOCALIZATION	GOBP_REGULATION_OF_PROTEIN_LOCALIZATION	4	0.609228	1.27525	0.184887	0.515206	1	7	tags=50%, list=12%, signal=53%
GOBP_NEUROGENESIS	GOBP_NEUROGENESIS	3	0.662252	1.26789	0.216638	0.527768	1	0	tags=33%, list=0%, signal=32%
GOBP_BIOMINERALIZATION	GOBP_BIOMINERALIZATION	3	0.657895	1.26738	0.190317	0.522152	1	0	tags=33%, list=0%, signal=32%
GOBP_BONE_MINERALIZATION	GOBP_BONE_MINERALIZATION	3	0.657895	1.26424	0.202443	0.523069	1	0	tags=33%, list=0%, signal=32%
GOBP_REGULATION_OF_LEUKOCYTE_CHEMOTAXIS	GOBP_REGULATION_OF_LEUKOCYTE_CHEMOTAXIS	3	0.671141	1.26147	0.195548	0.523237	1	0	tags=33%, list=0%, signal=32%
GOBP_POSITIVE_REGULATION_OF_TRANSPORT	GOBP_POSITIVE_REGULATION_OF_TRANSPORT	4	0.595238	1.25618	0.206452	0.53076	1	0	tags=25%, list=0%, signal=23%
GOBP_NEGATIVE_REGULATION_OF_CELL_DIFFERENTIATION	GOBP_NEGATIVE_REGULATION_OF_CELL_DIFFERENTIATION	4	0.591716	1.23995	0.221691	0.566255	1	0	tags=25%, list=0%, signal=23%
GOBP_REGULATION_OF_MYELOID_CELL_DIFFERENTIATION	GOBP_REGULATION_OF_MYELOID_CELL_DIFFERENTIATION	3	0.653595	1.23872	0.236887	0.562234	1	0	tags=33%, list=0%, signal=32%
GOBP_RESPONSE_TO_OXYGEN_CONTAINING_COMPOUND	GOBP_RESPONSE_TO_OXYGEN_CONTAINING_COMPOUND	11	0.43573	1.23414	0.22191	0.567801	1	1	tags=18%, list=2%, signal=15%
GOBP_ANION_TRANSMEMBRANE_TRANSPORT	GOBP_ANION_TRANSMEMBRANE_TRANSPORT	3	0.64407	1.23154	0.250412	0.567284	1	1	tags=33%, list=2%, signal=32%
GOBP_POSITIVE_REGULATION_OF_MOLECULAR_FUNCTION	GOBP_POSITIVE_REGULATION_OF_MOLECULAR_FUNCTION	9	0.455182	1.22859	0.212554	0.567774	1	9	tags=33%, list=16%, signal=33%
GOBP_REGULATION_OF_ANATOMICAL_STRUCTURE_MORPHOGENESIS	GOBP_REGULATION_OF_ANATOMICAL_STRUCTURE_MORPHOGENESIS	4	0.598802	1.22769	0.219709	0.563416	1	0	tags=25%, list=0%, signal=23%
GOBP_OSTEOBLAST_DIFFERENTIATION	GOBP_OSTEOBLAST_DIFFERENTIATION	4	0.578035	1.224	0.243981	0.566356	1	0	tags=25%, list=0%, signal=23%
GOBP_TUMOR_NECROSIS_FACTOR_SUPERFAMILY_CYTOKINE_PRODUCTION	GOBP_TUMOR_NECROSIS_FACTOR_SUPERFAMILY_CYTOKINE_PRODUCTION	4	0.574713	1.22277	0.228618	0.562676	1	0	tags=25%, list=0%, signal=23%
GOBP_NEGATIVE_REGULATION_OF_IMMUNE_SYSTEM_PROCESS	GOBP_NEGATIVE_REGULATION_OF_IMMUNE_SYSTEM_PROCESS	6	0.522975	1.21858	0.215686	0.566547	1	13	tags=50%, list=22%, signal=58%
GOBP_CELLULAR_MACROMOLECULE_LOCALIZATION	GOBP_CELLULAR_MACROMOLECULE_LOCALIZATION	4	0.575912	1.20815	0.235484	0.58517	1	7	tags=50%, list=12%, signal=53%
GOBP_APOPTOTIC_SIGNALING_PATHWAY	GOBP_APOPTOTIC_SIGNALING_PATHWAY	4	0.574204	1.20788	0.251667	0.579235	1	7	tags=50%, list=12%, signal=53%
GOBP_REGULATION_OF_DEFENSE_RESPONSE	GOBP_REGULATION_OF_DEFENSE_RESPONSE	9	0.445761	1.20385	0.237069	0.58181	1	13	tags=44%, list=22%, signal=48%
GOBP_ANTIMICROBIAL_HUMORAL_RESPONSE	GOBP_ANTIMICROBIAL_HUMORAL_RESPONSE	4	0.562057	1.19636	0.284553	0.592137	1	10	tags=50%, list=17%, signal=56%
GOBP_HUMORAL_IMMUNE_RESPONSE	GOBP_HUMORAL_IMMUNE_RESPONSE	5	0.529881	1.19314	0.255023	0.592913	1	22	tags=80%, list=38%, signal=118%
GOBP_CYTOSKELETON_ORGANIZATION	GOBP_CYTOSKELETON_ORGANIZATION	3	0.628931	1.18786	0.289655	0.59846	1	0	tags=33%, list=0%, signal=32%
GOBP_POSITIVE_REGULATION_OF_TUMOR_NECROSIS_FACTOR_SUPERFAMILY_CYTOKINE_PRODUCTION	GOBP_POSITIVE_REGULATION_OF_TUMOR_NECROSIS_FACTOR_SUPERFAMILY_CYTOKINE_PRODUCTION	4	0.574713	1.18399	0.261011	0.600914	1	0	tags=25%, list=0%, signal=23%
GOBP_PROTEIN_CATABOLIC_PROCESS	GOBP_PROTEIN_CATABOLIC_PROCESS	6	0.489316	1.16186	0.285714	0.642061	1	18	tags=67%, list=31%, signal=87%
GOBP_NEGATIVE_REGULATION_OF_DEVELOPMENTAL_PROCESS	GOBP_NEGATIVE_REGULATION_OF_DEVELOPMENTAL_PROCESS	5	0.526316	1.15904	0.298701	0.641205	1	0	tags=20%, list=0%, signal=18%
GOBP_POSITIVE_REGULATION_OF_RESPONSE_TO_EXTERNAL_STIMULUS	GOBP_POSITIVE_REGULATION_OF_RESPONSE_TO_EXTERNAL_STIMULUS	5	0.512821	1.154	0.281776	0.645107	1	0	tags=20%, list=0%, signal=18%
GOBP_TYPE_I_INTERFERON_PRODUCTION	GOBP_TYPE_I_INTERFERON_PRODUCTION	5	0.509434	1.13671	0.318182	0.67531	1	30	tags=100%, list=52%, signal=189%
GOBP_NEGATIVE_REGULATION_OF_HYDROLASE_ACTIVITY	GOBP_NEGATIVE_REGULATION_OF_HYDROLASE_ACTIVITY	4	0.548692	1.1284	0.361022	0.685075	1	8	tags=50%, list=14%, signal=54%
GOBP_RESPONSE_TO_VIRUS	GOBP_RESPONSE_TO_VIRUS	26	0.324007	1.11862	0.350699	0.698091	1	41	tags=92%, list=71%, signal=174%
GOBP_POSITIVE_REGULATION_OF_CATALYTIC_ACTIVITY	GOBP_POSITIVE_REGULATION_OF_CATALYTIC_ACTIVITY	7	0.427171	1.10139	0.32782	0.72606	1	9	tags=29%, list=16%, signal=30%
GOBP_NEGATIVE_REGULATION_OF_TYPE_I_INTERFERON_PRODUCTION	GOBP_NEGATIVE_REGULATION_OF_TYPE_I_INTERFERON_PRODUCTION	4	0.518519	1.095	0.368421	0.731662	1	29	tags=100%, list=50%, signal=186%
GOBP_REGULATION_OF_BIOLOGICAL_PROCESS_INVOLVED_IN_SYMBIOTIC_INTERACTION	GOBP_REGULATION_OF_BIOLOGICAL_PROCESS_INVOLVED_IN_SYMBIOTIC_INTERACTION	13	0.355556	1.0897	0.348711	0.734786	1	41	tags=100%, list=71%, signal=265%
GOBP_PROTEIN_PHOSPHORYLATION	GOBP_PROTEIN_PHOSPHORYLATION	7	0.438597	1.08831	0.358663	0.73083	1	0	tags=14%, list=0%, signal=13%
GOBP_POSITIVE_REGULATION_OF_LOCOMOTION	GOBP_POSITIVE_REGULATION_OF_LOCOMOTION	5	0.485437	1.0871	0.407407	0.726101	1	0	tags=20%, list=0%, signal=18%
GOBP_NEGATIVE_REGULATION_OF_DEFENSE_RESPONSE	GOBP_NEGATIVE_REGULATION_OF_DEFENSE_RESPONSE	3	0.558289	1.06929	0.39219	0.755152	1	13	tags=67%, list=22%, signal=81%
GOBP_MODIFICATION_DEPENDENT_MACROMOLECULE_CATABOLIC_PROCESS	GOBP_MODIFICATION_DEPENDENT_MACROMOLECULE_CATABOLIC_PROCESS	4	0.511704	1.06668	0.410256	0.752563	1	18	tags=75%, list=31%, signal=101%
GOBP_REGULATION_OF_HYDROLASE_ACTIVITY	GOBP_REGULATION_OF_HYDROLASE_ACTIVITY	13	0.356091	1.06269	0.38172	0.753981	1	2	tags=15%, list=3%, signal=12%
GOBP_NEGATIVE_REGULATION_OF_RESPONSE_TO_BIOTIC_STIMULUS	GOBP_NEGATIVE_REGULATION_OF_RESPONSE_TO_BIOTIC_STIMULUS	3	0.558289	1.06241	0.391597	0.74794	1	13	tags=67%, list=22%, signal=81%
GOBP_NEGATIVE_REGULATION_OF_IMMUNE_RESPONSE	GOBP_NEGATIVE_REGULATION_OF_IMMUNE_RESPONSE	3	0.558289	1.0586	0.38986	0.748593	1	13	tags=67%, list=22%, signal=81%
GOBP_CELLULAR_MACROMOLECULE_CATABOLIC_PROCESS	GOBP_CELLULAR_MACROMOLECULE_CATABOLIC_PROCESS	7	0.41892	1.05821	0.373089	0.74278	1	23	tags=71%, list=40%, signal=104%
GOBP_REGULATION_OF_TRANSPORT	GOBP_REGULATION_OF_TRANSPORT	8	0.394599	1.05624	0.386095	0.739249	1	7	tags=25%, list=12%, signal=25%
GOBP_NEGATIVE_REGULATION_OF_INNATE_IMMUNE_RESPONSE	GOBP_NEGATIVE_REGULATION_OF_INNATE_IMMUNE_RESPONSE	3	0.558289	1.05281	0.401993	0.739296	1	13	tags=67%, list=22%, signal=81%
GOBP_CELLULAR_RESPONSE_TO_DNA_DAMAGE_STIMULUS	GOBP_CELLULAR_RESPONSE_TO_DNA_DAMAGE_STIMULUS	4	0.498575	1.04561	0.462046	0.747285	1	18	tags=75%, list=31%, signal=101%
GOBP_CELL_CELL_SIGNALING	GOBP_CELL_CELL_SIGNALING	6	0.434783	1.04262	0.436556	0.747295	1	0	tags=17%, list=0%, signal=15%
GOBP_REGULATION_OF_CELL_DEATH	GOBP_REGULATION_OF_CELL_DEATH	11	0.359791	1.04182	0.420191	0.742542	1	2	tags=18%, list=3%, signal=15%
GOBP_OSSIFICATION	GOBP_OSSIFICATION	6	0.444444	1.03854	0.437117	0.742629	1	0	tags=17%, list=0%, signal=15%
GOBP_NEGATIVE_REGULATION_OF_VIRAL_PROCESS	GOBP_NEGATIVE_REGULATION_OF_VIRAL_PROCESS	12	0.347826	1.03668	0.407967	0.74051	1	41	tags=100%, list=71%, signal=271%
GOBP_REGULATION_OF_VIRAL_LIFE_CYCLE	GOBP_REGULATION_OF_VIRAL_LIFE_CYCLE	12	0.347826	1.0256	0.441096	0.754086	1	41	tags=100%, list=71%, signal=271%
GOBP_BIOLOGICAL_PROCESS_INVOLVED_IN_INTERACTION_WITH_HOST	GOBP_BIOLOGICAL_PROCESS_INVOLVED_IN_INTERACTION_WITH_HOST	5	0.451258	1.02011	0.481659	0.758092	1	8	tags=40%, list=14%, signal=42%
GOBP_VIRAL_LIFE_CYCLE	GOBP_VIRAL_LIFE_CYCLE	14	0.32355	1.01395	0.453567	0.764263	1	8	tags=29%, list=14%, signal=25%
GOBP_REGULATION_OF_RESPONSE_TO_BIOTIC_STIMULUS	GOBP_REGULATION_OF_RESPONSE_TO_BIOTIC_STIMULUS	8	0.38	1.00393	0.458272	0.778788	1	38	tags=100%, list=66%, signal=250%
GOBP_POSITIVE_REGULATION_OF_IMMUNE_EFFECTOR_PROCESS	GOBP_POSITIVE_REGULATION_OF_IMMUNE_EFFECTOR_PROCESS	4	0.481482	1.00249	0.487479	0.775839	1	31	tags=100%, list=53%, signal=200%
GOBP_APOPTOTIC_MITOCHONDRIAL_CHANGES	GOBP_APOPTOTIC_MITOCHONDRIAL_CHANGES	3	0.52246	0.995873	0.483278	0.781908	1	2	tags=33%, list=3%, signal=33%
GOBP_NEGATIVE_REGULATION_OF_PROTEOLYSIS	GOBP_NEGATIVE_REGULATION_OF_PROTEOLYSIS	3	0.517034	0.994962	0.467875	0.77776	1	2	tags=33%, list=3%, signal=33%
GOBP_CELLULAR_RESPONSE_TO_ORGANIC_CYCLIC_COMPOUND	GOBP_CELLULAR_RESPONSE_TO_ORGANIC_CYCLIC_COMPOUND	7	0.395064	0.991644	0.484058	0.777897	1	8	tags=29%, list=14%, signal=29%
GOBP_POSITIVE_REGULATION_OF_INTRACELLULAR_SIGNAL_TRANSDUCTION	GOBP_POSITIVE_REGULATION_OF_INTRACELLULAR_SIGNAL_TRANSDUCTION	8	0.375696	0.991098	0.472561	0.772964	1	5	tags=25%, list=9%, signal=24%
GOBP_PROTEIN_KINASE_B_SIGNALING	GOBP_PROTEIN_KINASE_B_SIGNALING	4	0.471698	0.990341	0.477124	0.768328	1	0	tags=25%, list=0%, signal=23%
GOBP_NEGATIVE_REGULATION_OF_PEPTIDASE_ACTIVITY	GOBP_NEGATIVE_REGULATION_OF_PEPTIDASE_ACTIVITY	3	0.517034	0.98688	0.472696	0.769265	1	2	tags=33%, list=3%, signal=33%
GOBP_RESPONSE_TO_INTERFERON_GAMMA	GOBP_RESPONSE_TO_INTERFERON_GAMMA	11	0.340426	0.983128	0.477208	0.769418	1	41	tags=100%, list=71%, signal=276%
GOBP_NEGATIVE_REGULATION_OF_VIRAL_GENOME_REPLICATION	GOBP_NEGATIVE_REGULATION_OF_VIRAL_GENOME_REPLICATION	11	0.340426	0.981302	0.483099	0.766968	1	41	tags=100%, list=71%, signal=276%
GOBP_REGULATION_OF_VIRAL_GENOME_REPLICATION	GOBP_REGULATION_OF_VIRAL_GENOME_REPLICATION	11	0.340426	0.980435	0.482663	0.762977	1	41	tags=100%, list=71%, signal=276%
GOBP_APOPTOTIC_PROCESS	GOBP_APOPTOTIC_PROCESS	18	0.299409	0.980428	0.483061	0.75735	1	3	tags=17%, list=5%, signal=12%
GOBP_INTERLEUKIN_6_PRODUCTION	GOBP_INTERLEUKIN_6_PRODUCTION	3	0.509091	0.979169	0.493266	0.754455	1	29	tags=100%, list=50%, signal=190%
GOBP_CELLULAR_RESPONSE_TO_DSRNA	GOBP_CELLULAR_RESPONSE_TO_DSRNA	3	0.509091	0.976283	0.46587	0.755064	1	29	tags=100%, list=50%, signal=190%
GOBP_POSITIVE_REGULATION_OF_PROTEIN_KINASE_B_SIGNALING	GOBP_POSITIVE_REGULATION_OF_PROTEIN_KINASE_B_SIGNALING	4	0.471698	0.975784	0.509585	0.750342	1	0	tags=25%, list=0%, signal=23%
GOBP_POSITIVE_REGULATION_OF_CELL_DEATH	GOBP_POSITIVE_REGULATION_OF_CELL_DEATH	5	0.440529	0.975232	0.527864	0.745907	1	0	tags=20%, list=0%, signal=18%
GOBP_RESPONSE_TO_DSRNA	GOBP_RESPONSE_TO_DSRNA	3	0.509091	0.973194	0.491379	0.744872	1	29	tags=100%, list=50%, signal=190%
GOBP_POSITIVE_REGULATION_OF_LEUKOCYTE_MEDIATED_IMMUNITY	GOBP_POSITIVE_REGULATION_OF_LEUKOCYTE_MEDIATED_IMMUNITY	3	0.509091	0.969129	0.504363	0.747122	1	29	tags=100%, list=50%, signal=190%
GOBP_RESPONSE_TO_TOXIC_SUBSTANCE	GOBP_RESPONSE_TO_TOXIC_SUBSTANCE	3	0.507614	0.967721	0.525974	0.74432	1	0	tags=33%, list=0%, signal=32%
GOBP_CELLULAR_RESPONSE_TO_EXOGENOUS_DSRNA	GOBP_CELLULAR_RESPONSE_TO_EXOGENOUS_DSRNA	3	0.509091	0.956014	0.5024	0.758868	1	29	tags=100%, list=50%, signal=190%
GOBP_REGULATION_OF_CELL_DIFFERENTIATION	GOBP_REGULATION_OF_CELL_DIFFERENTIATION	8	0.364963	0.955096	0.527166	0.755039	1	0	tags=13%, list=0%, signal=11%
GOBP_POSITIVE_REGULATION_OF_DEVELOPMENTAL_PROCESS	GOBP_POSITIVE_REGULATION_OF_DEVELOPMENTAL_PROCESS	4	0.462963	0.953711	0.555205	0.752131	1	32	tags=100%, list=55%, signal=208%
GOBP_POSITIVE_REGULATION_OF_TYPE_I_INTERFERON_PRODUCTION	GOBP_POSITIVE_REGULATION_OF_TYPE_I_INTERFERON_PRODUCTION	3	0.490909	0.952894	0.52623	0.748347	1	30	tags=100%, list=52%, signal=196%
GOBP_POSITIVE_REGULATION_OF_IMMUNE_SYSTEM_PROCESS	GOBP_POSITIVE_REGULATION_OF_IMMUNE_SYSTEM_PROCESS	8	0.362319	0.950273	0.521355	0.747337	1	0	tags=13%, list=0%, signal=11%
GOBP_INTERFERON_ALPHA_PRODUCTION	GOBP_INTERFERON_ALPHA_PRODUCTION	3	0.490909	0.948573	0.528109	0.745036	1	30	tags=100%, list=52%, signal=196%
GOBP_NEGATIVE_REGULATION_OF_MULTICELLULAR_ORGANISMAL_PROCESS	GOBP_NEGATIVE_REGULATION_OF_MULTICELLULAR_ORGANISMAL_PROCESS	8	0.362319	0.947047	0.537681	0.742245	1	0	tags=13%, list=0%, signal=11%
GOBP_POSITIVE_REGULATION_OF_INTERFERON_ALPHA_PRODUCTION	GOBP_POSITIVE_REGULATION_OF_INTERFERON_ALPHA_PRODUCTION	3	0.490909	0.946577	0.549342	0.737958	1	30	tags=100%, list=52%, signal=196%
GOBP_REGULATION_OF_DEFENSE_RESPONSE_TO_VIRUS	GOBP_REGULATION_OF_DEFENSE_RESPONSE_TO_VIRUS	3	0.490909	0.943799	0.535831	0.738096	1	30	tags=100%, list=52%, signal=196%
GOBP_REGULATION_OF_PEPTIDASE_ACTIVITY	GOBP_REGULATION_OF_PEPTIDASE_ACTIVITY	4	0.441955	0.939175	0.532488	0.741297	1	2	tags=25%, list=3%, signal=24%
GOBP_MACROMOLECULE_CATABOLIC_PROCESS	GOBP_MACROMOLECULE_CATABOLIC_PROCESS	8	0.355683	0.934787	0.548621	0.744146	1	23	tags=63%, list=40%, signal=89%
GOBP_REGULATION_OF_RESPONSE_TO_EXTERNAL_STIMULUS	GOBP_REGULATION_OF_RESPONSE_TO_EXTERNAL_STIMULUS	12	0.313536	0.927952	0.528044	0.749953	1	13	tags=33%, list=22%, signal=34%
GOBP_REGULATION_OF_CELLULAR_COMPONENT_MOVEMENT	GOBP_REGULATION_OF_CELLULAR_COMPONENT_MOVEMENT	9	0.341297	0.915953	0.555556	0.763937	1	0	tags=11%, list=0%, signal=9%
GOBP_CYTOPLASMIC_PATTERN_RECOGNITION_RECEPTOR_SIGNALING_PATHWAY	GOBP_CYTOPLASMIC_PATTERN_RECOGNITION_RECEPTOR_SIGNALING_PATHWAY	3	0.472727	0.913025	0.576471	0.763728	1	31	tags=100%, list=53%, signal=204%
GOBP_CELLULAR_PROTEIN_CONTAINING_COMPLEX_ASSEMBLY	GOBP_CELLULAR_PROTEIN_CONTAINING_COMPLEX_ASSEMBLY	3	0.478063	0.91237	0.566129	0.759783	1	3	tags=33%, list=5%, signal=33%
GOBP_NEGATIVE_REGULATION_OF_CYTOKINE_PRODUCTION	GOBP_NEGATIVE_REGULATION_OF_CYTOKINE_PRODUCTION	5	0.396226	0.909327	0.55935	0.759696	1	36	tags=100%, list=62%, signal=241%
GOBP_INTRACELLULAR_RECEPTOR_SIGNALING_PATHWAY	GOBP_INTRACELLULAR_RECEPTOR_SIGNALING_PATHWAY	3	0.472727	0.908768	0.5808	0.755951	1	31	tags=100%, list=53%, signal=204%
GOBP_CYTOPLASMIC_PATTERN_RECOGNITION_RECEPTOR_SIGNALING_PATHWAY_IN_RESPONSE_TO_VIRUS	GOBP_CYTOPLASMIC_PATTERN_RECOGNITION_RECEPTOR_SIGNALING_PATHWAY_IN_RESPONSE_TO_VIRUS	3	0.472727	0.90618	0.576159	0.75552	1	31	tags=100%, list=53%, signal=204%
GOBP_RESPONSE_TO_ORGANIC_CYCLIC_COMPOUND	GOBP_RESPONSE_TO_ORGANIC_CYCLIC_COMPOUND	8	0.351228	0.898926	0.616177	0.763431	1	8	tags=25%, list=14%, signal=25%
GOBP_REGULATION_OF_INTRACELLULAR_SIGNAL_TRANSDUCTION	GOBP_REGULATION_OF_INTRACELLULAR_SIGNAL_TRANSDUCTION	10	0.314457	0.875079	0.601418	0.797015	1	5	tags=20%, list=9%, signal=18%
GOBP_VIRAL_GENOME_REPLICATION	GOBP_VIRAL_GENOME_REPLICATION	13	0.288889	0.872254	0.604775	0.796954	1	44	tags=100%, list=76%, signal=321%
GOBP_POSITIVE_REGULATION_OF_NUCLEOBASE_CONTAINING_COMPOUND_METABOLIC_PROCESS	GOBP_POSITIVE_REGULATION_OF_NUCLEOBASE_CONTAINING_COMPOUND_METABOLIC_PROCESS	5	0.377358	0.860156	0.624013	0.81161	1	37	tags=100%, list=64%, signal=252%
GOBP_INTERFERON_GAMMA_MEDIATED_SIGNALING_PATHWAY	GOBP_INTERFERON_GAMMA_MEDIATED_SIGNALING_PATHWAY	8	0.327907	0.860046	0.668129	0.806881	1	30	tags=75%, list=52%, signal=134%
GOBP_POSITIVE_REGULATION_OF_CELL_DIFFERENTIATION	GOBP_POSITIVE_REGULATION_OF_CELL_DIFFERENTIATION	3	0.454545	0.858573	0.646259	0.804403	1	32	tags=100%, list=55%, signal=212%
GOBP_POSITIVE_REGULATION_OF_CYTOKINE_PRODUCTION	GOBP_POSITIVE_REGULATION_OF_CYTOKINE_PRODUCTION	8	0.324675	0.850351	0.668091	0.812387	1	0	tags=13%, list=0%, signal=11%
GOBP_RESPONSE_TO_INTERFERON_BETA	GOBP_RESPONSE_TO_INTERFERON_BETA	5	0.377359	0.849168	0.649691	0.809414	1	37	tags=100%, list=64%, signal=252%
GOBP_REGULATION_OF_ANION_TRANSPORT	GOBP_REGULATION_OF_ANION_TRANSPORT	3	0.436364	0.838764	0.650602	0.820373	1	21	tags=67%, list=36%, signal=99%
GOBP_ENDOCYTOSIS	GOBP_ENDOCYTOSIS	3	0.435455	0.834609	0.671096	0.822293	1	3	tags=33%, list=5%, signal=33%
GOBP_MOVEMENT_IN_HOST_ENVIRONMENT	GOBP_MOVEMENT_IN_HOST_ENVIRONMENT	3	0.426738	0.834196	0.670455	0.818117	1	5	tags=33%, list=9%, signal=35%
GOBP_ENTRY_INTO_HOST	GOBP_ENTRY_INTO_HOST	3	0.426738	0.834037	0.674837	0.813679	1	5	tags=33%, list=9%, signal=35%
GOBP_I_KAPPAB_KINASE_NF_KAPPAB_SIGNALING	GOBP_I_KAPPAB_KINASE_NF_KAPPAB_SIGNALING	3	0.426738	0.832986	0.691542	0.810618	1	5	tags=33%, list=9%, signal=35%
GOBP_POSITIVE_REGULATION_OF_SIGNALING	GOBP_POSITIVE_REGULATION_OF_SIGNALING	11	0.281306	0.827509	0.668547	0.813602	1	5	tags=18%, list=9%, signal=16%
GOBP_REGULATION_OF_LEUKOCYTE_MEDIATED_IMMUNITY	GOBP_REGULATION_OF_LEUKOCYTE_MEDIATED_IMMUNITY	4	0.388889	0.824166	0.682099	0.813831	1	36	tags=100%, list=62%, signal=245%
GOBP_NEGATIVE_REGULATION_OF_RESPONSE_TO_EXTERNAL_STIMULUS	GOBP_NEGATIVE_REGULATION_OF_RESPONSE_TO_EXTERNAL_STIMULUS	4	0.3946	0.823312	0.685039	0.810683	1	13	tags=50%, list=22%, signal=60%
GOBP_REGULATION_OF_PROTEOLYSIS	GOBP_REGULATION_OF_PROTEOLYSIS	5	0.360866	0.821466	0.687196	0.808967	1	2	tags=20%, list=3%, signal=19%
GOBP_RECEPTOR_MEDIATED_ENDOCYTOSIS	GOBP_RECEPTOR_MEDIATED_ENDOCYTOSIS	3	0.435455	0.81905	0.707106	0.807546	1	3	tags=33%, list=5%, signal=33%
GOBP_POSITIVE_REGULATION_OF_GENE_EXPRESSION	GOBP_POSITIVE_REGULATION_OF_GENE_EXPRESSION	9	0.30581	0.818322	0.706553	0.804233	1	0	tags=11%, list=0%, signal=9%
GOBP_REGULATION_OF_INNATE_IMMUNE_RESPONSE	GOBP_REGULATION_OF_INNATE_IMMUNE_RESPONSE	5	0.358491	0.809776	0.694836	0.811927	1	38	tags=100%, list=66%, signal=265%
GOBP_REGULATION_OF_RESPONSE_TO_CYTOKINE_STIMULUS	GOBP_REGULATION_OF_RESPONSE_TO_CYTOKINE_STIMULUS	5	0.358491	0.80549	0.704403	0.813679	1	38	tags=100%, list=66%, signal=265%
GOBP_NEGATIVE_REGULATION_OF_CELL_DEATH	GOBP_NEGATIVE_REGULATION_OF_CELL_DEATH	6	0.342555	0.796893	0.714719	0.821677	1	17	tags=50%, list=29%, signal=63%
GOBP_POSITIVE_REGULATION_OF_NF_KAPPAB_TRANSCRIPTION_FACTOR_ACTIVITY	GOBP_POSITIVE_REGULATION_OF_NF_KAPPAB_TRANSCRIPTION_FACTOR_ACTIVITY	3	0.414838	0.790315	0.745	0.825839	1	5	tags=33%, list=9%, signal=35%
GOBP_REGULATION_OF_RESPONSE_TO_STRESS	GOBP_REGULATION_OF_RESPONSE_TO_STRESS	12	0.266177	0.788363	0.725138	0.823969	1	13	tags=33%, list=22%, signal=34%
GOBP_NEGATIVE_REGULATION_OF_GENE_EXPRESSION	GOBP_NEGATIVE_REGULATION_OF_GENE_EXPRESSION	11	0.26455	0.769738	0.775172	0.844889	1	0	tags=9%, list=0%, signal=7%
GOBP_ORGANIC_CYCLIC_COMPOUND_CATABOLIC_PROCESS	GOBP_ORGANIC_CYCLIC_COMPOUND_CATABOLIC_PROCESS	3	0.4	0.761318	0.76049	0.852055	1	35	tags=100%, list=60%, signal=239%
GOBP_RESPONSE_TO_INTERFERON_ALPHA	GOBP_RESPONSE_TO_INTERFERON_ALPHA	5	0.339623	0.757858	0.764331	0.851771	1	39	tags=100%, list=67%, signal=279%
GOBP_PROTEIN_CONTAINING_COMPLEX_SUBUNIT_ORGANIZATION	GOBP_PROTEIN_CONTAINING_COMPLEX_SUBUNIT_ORGANIZATION	5	0.335499	0.757367	0.775264	0.847826	1	12	tags=40%, list=21%, signal=46%
GOBP_REGULATION_OF_IMMUNE_EFFECTOR_PROCESS	GOBP_REGULATION_OF_IMMUNE_EFFECTOR_PROCESS	8	0.286256	0.753931	0.79616	0.847785	1	36	tags=88%, list=62%, signal=199%
GOBP_PRODUCTION_OF_MOLECULAR_MEDIATOR_OF_IMMUNE_RESPONSE	GOBP_PRODUCTION_OF_MOLECULAR_MEDIATOR_OF_IMMUNE_RESPONSE	3	0.381818	0.741591	0.784348	0.857988	1	36	tags=100%, list=62%, signal=250%
GOBP_REGULATION_OF_IMMUNE_SYSTEM_PROCESS	GOBP_REGULATION_OF_IMMUNE_SYSTEM_PROCESS	16	0.230126	0.737991	0.792	0.857936	1	38	tags=81%, list=66%, signal=171%
GOBP_POSITIVE_REGULATION_OF_MULTICELLULAR_ORGANISMAL_PROCESS	GOBP_POSITIVE_REGULATION_OF_MULTICELLULAR_ORGANISMAL_PROCESS	10	0.265957	0.735456	0.807365	0.856994	1	0	tags=10%, list=0%, signal=8%
GOBP_NEGATIVE_REGULATION_OF_CATALYTIC_ACTIVITY	GOBP_NEGATIVE_REGULATION_OF_CATALYTIC_ACTIVITY	5	0.332039	0.726904	0.796238	0.864078	1	8	tags=40%, list=14%, signal=42%
GOBP_INTRACELLULAR_TRANSPORT	GOBP_INTRACELLULAR_TRANSPORT	3	0.372727	0.709274	0.821732	0.879913	1	7	tags=33%, list=12%, signal=36%
GOBP_INTRACELLULAR_PROTEIN_TRANSPORT	GOBP_INTRACELLULAR_PROTEIN_TRANSPORT	3	0.372727	0.70926	0.838926	0.875406	1	7	tags=33%, list=12%, signal=36%
GOBP_CYTOKINE_PRODUCTION	GOBP_CYTOKINE_PRODUCTION	12	0.238095	0.696253	0.828929	0.886019	1	0	tags=8%, list=0%, signal=7%
GOBP_NEGATIVE_REGULATION_OF_SIGNALING	GOBP_NEGATIVE_REGULATION_OF_SIGNALING	6	0.288462	0.688622	0.818182	0.890341	1	12	tags=33%, list=21%, signal=38%
GOBP_NUCLEIC_ACID_PHOSPHODIESTER_BOND_HYDROLYSIS	GOBP_NUCLEIC_ACID_PHOSPHODIESTER_BOND_HYDROLYSIS	3	0.363636	0.68799	0.850671	0.886567	1	37	tags=100%, list=64%, signal=262%
GOBP_MEMBRANE_ORGANIZATION	GOBP_MEMBRANE_ORGANIZATION	5	0.301061	0.685416	0.849085	0.885086	1	3	tags=20%, list=5%, signal=19%
GOBP_NEGATIVE_REGULATION_OF_MOLECULAR_FUNCTION	GOBP_NEGATIVE_REGULATION_OF_MOLECULAR_FUNCTION	6	0.287124	0.680741	0.841782	0.885639	1	8	tags=33%, list=14%, signal=35%
GOBP_ADAPTIVE_IMMUNE_RESPONSE	GOBP_ADAPTIVE_IMMUNE_RESPONSE	3	0.350649	0.671681	0.853462	0.889436	1	21	tags=67%, list=36%, signal=99%
GOBP_LYMPHOCYTE_MEDIATED_IMMUNITY	GOBP_LYMPHOCYTE_MEDIATED_IMMUNITY	3	0.350649	0.662061	0.872822	0.894661	1	21	tags=67%, list=36%, signal=99%
GOBP_ADAPTIVE_IMMUNE_RESPONSE_BASED_ON_SOMATIC_RECOMBINATION_OF_IMMUNE_RECEPTORS_BUILT_FROM_IMMUNOGLOBULIN_SUPERFAMILY_DOMAINS	GOBP_ADAPTIVE_IMMUNE_RESPONSE_BASED_ON_SOMATIC_RECOMBINATION_OF_IMMUNE_RECEPTORS_BUILT_FROM_IMMUNOGLOBULIN_SUPERFAMILY_DOMAINS	3	0.350649	0.658961	0.897133	0.893402	1	21	tags=67%, list=36%, signal=99%
GOBP_REGULATION_OF_DNA_BINDING_TRANSCRIPTION_FACTOR_ACTIVITY	GOBP_REGULATION_OF_DNA_BINDING_TRANSCRIPTION_FACTOR_ACTIVITY	4	0.303804	0.64251	0.8864	0.903897	1	5	tags=25%, list=9%, signal=25%
GOBP_POSITIVE_REGULATION_OF_DNA_BINDING_TRANSCRIPTION_FACTOR_ACTIVITY	GOBP_POSITIVE_REGULATION_OF_DNA_BINDING_TRANSCRIPTION_FACTOR_ACTIVITY	4	0.303804	0.639413	0.891167	0.901864	1	5	tags=25%, list=9%, signal=25%
GOBP_NEGATIVE_REGULATION_OF_PROTEIN_METABOLIC_PROCESS	GOBP_NEGATIVE_REGULATION_OF_PROTEIN_METABOLIC_PROCESS	8	0.217919	0.576742	0.924925	0.945973	1	2	tags=13%, list=3%, signal=11%
GOBP_PROTEOLYSIS	GOBP_PROTEOLYSIS	12	0.191176	0.558084	0.949152	0.952137	1	29	tags=58%, list=50%, signal=93%
NAME	GS<br> follow link to MSigDB	SIZE	ES	NES	NOM p-val	FDR q-val	FWER p-val	RANK AT MAX	LEADING EDGE
GOBP_RESPONSE_TO_ENDOGENOUS_STIMULUS	GOBP_RESPONSE_TO_ENDOGENOUS_STIMULUS	7	-0.632969	-1.87494	0.010929	0.497848	0.489	19	tags=86%, list=33%, signal=112%
GOBP_REGULATION_OF_PHOSPHORUS_METABOLIC_PROCESS	GOBP_REGULATION_OF_PHOSPHORUS_METABOLIC_PROCESS	7	-0.586315	-1.80013	0.0179104	0.431116	0.688	21	tags=86%, list=36%, signal=118%
GOBP_EPITHELIAL_CELL_PROLIFERATION	GOBP_EPITHELIAL_CELL_PROLIFERATION	4	-0.758004	-1.73781	0.0177215	0.444918	0.827	7	tags=75%, list=12%, signal=79%
GOBP_BIOLOGICAL_ADHESION	GOBP_BIOLOGICAL_ADHESION	3	-0.836364	-1.73765	0.00963855	0.334392	0.827	13	tags=100%, list=22%, signal=122%
GOBP_ORGANONITROGEN_COMPOUND_BIOSYNTHETIC_PROCESS	GOBP_ORGANONITROGEN_COMPOUND_BIOSYNTHETIC_PROCESS	4	-0.685185	-1.5872	0.0386473	0.648037	0.986	22	tags=100%, list=38%, signal=150%
GOBP_POSTTRANSCRIPTIONAL_REGULATION_OF_GENE_EXPRESSION	GOBP_POSTTRANSCRIPTIONAL_REGULATION_OF_GENE_EXPRESSION	3	-0.754545	-1.55409	0.0505747	0.637195	0.992	7	tags=67%, list=12%, signal=72%
GOBP_REGULATION_OF_CELLULAR_RESPONSE_TO_STRESS	GOBP_REGULATION_OF_CELLULAR_RESPONSE_TO_STRESS	3	-0.709091	-1.48009	0.0636132	0.79417	1	20	tags=100%, list=34%, signal=145%
GOBP_REGULATION_OF_CELLULAR_AMIDE_METABOLIC_PROCESS	GOBP_REGULATION_OF_CELLULAR_AMIDE_METABOLIC_PROCESS	3	-0.709091	-1.45804	0.0829384	0.77285	1	20	tags=100%, list=34%, signal=145%
GOBP_CELLULAR_AMIDE_METABOLIC_PROCESS	GOBP_CELLULAR_AMIDE_METABOLIC_PROCESS	3	-0.709091	-1.44844	0.063981	0.717482	1	20	tags=100%, list=34%, signal=145%
GOBP_NEGATIVE_REGULATION_OF_CELLULAR_AMIDE_METABOLIC_PROCESS	GOBP_NEGATIVE_REGULATION_OF_CELLULAR_AMIDE_METABOLIC_PROCESS	3	-0.709091	-1.43984	0.0880196	0.676297	1	20	tags=100%, list=34%, signal=145%
GOBP_PEPTIDE_METABOLIC_PROCESS	GOBP_PEPTIDE_METABOLIC_PROCESS	3	-0.709091	-1.39689	0.0920398	0.743857	1	20	tags=100%, list=34%, signal=145%
GOBP_PEPTIDYL_TYROSINE_MODIFICATION	GOBP_PEPTIDYL_TYROSINE_MODIFICATION	3	-0.690909	-1.39426	0.10687	0.687967	1	21	tags=100%, list=36%, signal=149%
GOBP_NEGATIVE_REGULATION_OF_LOCOMOTION	GOBP_NEGATIVE_REGULATION_OF_LOCOMOTION	4	-0.592593	-1.38477	0.0938272	0.660667	1	27	tags=100%, list=47%, signal=174%
GOBP_REGULATION_OF_ORGANELLE_ORGANIZATION	GOBP_REGULATION_OF_ORGANELLE_ORGANIZATION	3	-0.654545	-1.3496	0.137441	0.708093	1	23	tags=100%, list=40%, signal=157%
GOBP_REGULATION_OF_PROTEIN_PHOSPHORYLATION	GOBP_REGULATION_OF_PROTEIN_PHOSPHORYLATION	6	-0.500601	-1.34944	0.121875	0.66094	1	21	tags=83%, list=36%, signal=117%
GOBP_REGULATION_OF_GROWTH	GOBP_REGULATION_OF_GROWTH	3	-0.654545	-1.34625	0.113475	0.627837	1	23	tags=100%, list=40%, signal=157%
GOBP_TUBE_DEVELOPMENT	GOBP_TUBE_DEVELOPMENT	5	-0.525815	-1.3331	0.149367	0.624813	1	9	tags=60%, list=16%, signal=65%
GOBP_CELL_POPULATION_PROLIFERATION	GOBP_CELL_POPULATION_PROLIFERATION	15	-0.325581	-1.33076	0.154167	0.596053	1	45	tags=100%, list=78%, signal=331%
GOBP_NEGATIVE_REGULATION_OF_GROWTH	GOBP_NEGATIVE_REGULATION_OF_GROWTH	3	-0.654545	-1.32885	0.131105	0.568514	1	23	tags=100%, list=40%, signal=157%
GOBP_GROWTH	GOBP_GROWTH	3	-0.654545	-1.32611	0.135922	0.545652	1	23	tags=100%, list=40%, signal=157%
GOBP_POSITIVE_REGULATION_OF_CELL_POPULATION_PROLIFERATION	GOBP_POSITIVE_REGULATION_OF_CELL_POPULATION_PROLIFERATION	7	-0.431373	-1.29909	0.142405	0.577588	1	37	tags=100%, list=64%, signal=243%
GOBP_RESPONSE_TO_PEPTIDE	GOBP_RESPONSE_TO_PEPTIDE	4	-0.555556	-1.29606	0.154255	0.557711	1	29	tags=100%, list=50%, signal=186%
GOBP_RESPONSE_TO_OXIDATIVE_STRESS	GOBP_RESPONSE_TO_OXIDATIVE_STRESS	3	-0.634711	-1.29465	0.189448	0.536301	1	9	tags=67%, list=16%, signal=75%
GOBP_CELLULAR_RESPONSE_TO_CHEMICAL_STRESS	GOBP_CELLULAR_RESPONSE_TO_CHEMICAL_STRESS	3	-0.634711	-1.2912	0.175904	0.521573	1	9	tags=67%, list=16%, signal=75%
GOBP_RECEPTOR_SIGNALING_PATHWAY_VIA_STAT	GOBP_RECEPTOR_SIGNALING_PATHWAY_VIA_STAT	4	-0.555556	-1.28893	0.15285	0.505582	1	29	tags=100%, list=50%, signal=186%
GOBP_RESPONSE_TO_PEPTIDE_HORMONE	GOBP_RESPONSE_TO_PEPTIDE_HORMONE	4	-0.555556	-1.27882	0.175258	0.504772	1	29	tags=100%, list=50%, signal=186%
GOBP_RESPONSE_TO_HORMONE	GOBP_RESPONSE_TO_HORMONE	4	-0.555556	-1.25586	0.191136	0.531085	1	29	tags=100%, list=50%, signal=186%
GOBP_POSITIVE_REGULATION_OF_TRANSCRIPTION_BY_RNA_POLYMERASE_II	GOBP_POSITIVE_REGULATION_OF_TRANSCRIPTION_BY_RNA_POLYMERASE_II	4	-0.537037	-1.2554	0.177835	0.513988	1	30	tags=100%, list=52%, signal=193%
GOBP_ORGANOPHOSPHATE_BIOSYNTHETIC_PROCESS	GOBP_ORGANOPHOSPHATE_BIOSYNTHETIC_PROCESS	3	-0.594595	-1.20533	0.248815	0.601582	1	2	tags=33%, list=3%, signal=33%
GOBP_NEGATIVE_REGULATION_OF_CELL_POPULATION_PROLIFERATION	GOBP_NEGATIVE_REGULATION_OF_CELL_POPULATION_PROLIFERATION	8	-0.376364	-1.16769	0.264214	0.664227	1	7	tags=38%, list=12%, signal=37%
GOBP_POSITIVE_REGULATION_OF_PROTEIN_PHOSPHORYLATION	GOBP_POSITIVE_REGULATION_OF_PROTEIN_PHOSPHORYLATION	5	-0.452659	-1.16218	0.263158	0.652579	1	21	tags=80%, list=36%, signal=115%
GOBP_POSITIVE_REGULATION_OF_PHOSPHORUS_METABOLIC_PROCESS	GOBP_POSITIVE_REGULATION_OF_PHOSPHORUS_METABOLIC_PROCESS	5	-0.452659	-1.14779	0.263158	0.665077	1	21	tags=80%, list=36%, signal=115%
GOBP_EPITHELIUM_DEVELOPMENT	GOBP_EPITHELIUM_DEVELOPMENT	4	-0.496101	-1.14633	0.282828	0.649724	1	7	tags=50%, list=12%, signal=53%
GOBP_ANIMAL_ORGAN_MORPHOGENESIS	GOBP_ANIMAL_ORGAN_MORPHOGENESIS	3	-0.545454	-1.10646	0.311392	0.722298	1	29	tags=100%, list=50%, signal=190%
GOBP_ANATOMICAL_STRUCTURE_FORMATION_INVOLVED_IN_MORPHOGENESIS	GOBP_ANATOMICAL_STRUCTURE_FORMATION_INVOLVED_IN_MORPHOGENESIS	4	-0.48218	-1.10629	0.327177	0.702143	1	6	tags=50%, list=10%, signal=52%
GOBP_PATTERN_RECOGNITION_RECEPTOR_SIGNALING_PATHWAY	GOBP_PATTERN_RECOGNITION_RECEPTOR_SIGNALING_PATHWAY	4	-0.462963	-1.10074	0.320988	0.69365	1	34	tags=100%, list=59%, signal=225%
GOBP_PEPTIDYL_AMINO_ACID_MODIFICATION	GOBP_PEPTIDYL_AMINO_ACID_MODIFICATION	4	-0.462963	-1.08431	0.3486	0.711366	1	34	tags=100%, list=59%, signal=225%
GOBP_CARBOHYDRATE_DERIVATIVE_METABOLIC_PROCESS	GOBP_CARBOHYDRATE_DERIVATIVE_METABOLIC_PROCESS	3	-0.528	-1.0765	0.362694	0.711333	1	2	tags=33%, list=3%, signal=33%
GOBP_ORGANOPHOSPHATE_METABOLIC_PROCESS	GOBP_ORGANOPHOSPHATE_METABOLIC_PROCESS	4	-0.458333	-1.07408	0.352941	0.69894	1	2	tags=25%, list=3%, signal=24%
GOBP_NUCLEOBASE_CONTAINING_SMALL_MOLECULE_METABOLIC_PROCESS	GOBP_NUCLEOBASE_CONTAINING_SMALL_MOLECULE_METABOLIC_PROCESS	3	-0.528	-1.05897	0.364796	0.714012	1	2	tags=33%, list=3%, signal=33%
GOBP_POSITIVE_REGULATION_OF_BIOSYNTHETIC_PROCESS	GOBP_POSITIVE_REGULATION_OF_BIOSYNTHETIC_PROCESS	7	-0.348106	-1.02555	0.399408	0.771218	1	30	tags=86%, list=52%, signal=156%
GOBP_NEGATIVE_REGULATION_OF_RESPONSE_TO_STIMULUS	GOBP_NEGATIVE_REGULATION_OF_RESPONSE_TO_STIMULUS	9	-0.312292	-1.00595	0.42807	0.796906	1	12	tags=44%, list=21%, signal=47%
GOBP_CELLULAR_RESPONSE_TO_NITROGEN_COMPOUND	GOBP_CELLULAR_RESPONSE_TO_NITROGEN_COMPOUND	6	-0.358392	-0.996675	0.418283	0.802848	1	9	tags=50%, list=16%, signal=53%
GOBP_REACTIVE_OXYGEN_SPECIES_METABOLIC_PROCESS	GOBP_REACTIVE_OXYGEN_SPECIES_METABOLIC_PROCESS	3	-0.484972	-0.993393	0.473684	0.791461	1	10	tags=67%, list=17%, signal=76%
GOBP_REGULATION_OF_NUCLEASE_ACTIVITY	GOBP_REGULATION_OF_NUCLEASE_ACTIVITY	4	-0.425926	-0.990496	0.442408	0.779724	1	36	tags=100%, list=62%, signal=245%
GOBP_REGULATION_OF_RIBONUCLEASE_ACTIVITY	GOBP_REGULATION_OF_RIBONUCLEASE_ACTIVITY	4	-0.425926	-0.983108	0.440298	0.777119	1	36	tags=100%, list=62%, signal=245%
GOBP_CELL_CYCLE	GOBP_CELL_CYCLE	3	-0.472727	-0.971253	0.483544	0.78621	1	33	tags=100%, list=57%, signal=220%
GOBP_SMALL_MOLECULE_METABOLIC_PROCESS	GOBP_SMALL_MOLECULE_METABOLIC_PROCESS	5	-0.372881	-0.944562	0.507812	0.82629	1	2	tags=20%, list=3%, signal=19%
GOBP_NEGATIVE_REGULATION_OF_BIOSYNTHETIC_PROCESS	GOBP_NEGATIVE_REGULATION_OF_BIOSYNTHETIC_PROCESS	7	-0.307162	-0.931659	0.572254	0.838751	1	7	tags=29%, list=12%, signal=29%
GOBP_POSITIVE_REGULATION_OF_RESPONSE_TO_CYTOKINE_STIMULUS	GOBP_POSITIVE_REGULATION_OF_RESPONSE_TO_CYTOKINE_STIMULUS	3	-0.454545	-0.918253	0.547445	0.848354	1	34	tags=100%, list=59%, signal=229%
GOBP_REPRODUCTION	GOBP_REPRODUCTION	4	-0.388889	-0.915276	0.508997	0.83769	1	38	tags=100%, list=66%, signal=270%
GOBP_ENZYME_LINKED_RECEPTOR_PROTEIN_SIGNALING_PATHWAY	GOBP_ENZYME_LINKED_RECEPTOR_PROTEIN_SIGNALING_PATHWAY	4	-0.389442	-0.912644	0.553247	0.826032	1	14	tags=75%, list=24%, signal=92%
GOBP_TRANSMEMBRANE_RECEPTOR_PROTEIN_TYROSINE_KINASE_SIGNALING_PATHWAY	GOBP_TRANSMEMBRANE_RECEPTOR_PROTEIN_TYROSINE_KINASE_SIGNALING_PATHWAY	4	-0.389442	-0.893297	0.562176	0.851501	1	14	tags=75%, list=24%, signal=92%
GOBP_RESPONSE_TO_NITROGEN_COMPOUND	GOBP_RESPONSE_TO_NITROGEN_COMPOUND	8	-0.284878	-0.887307	0.582317	0.847953	1	34	tags=88%, list=59%, signal=182%
GOBP_CELLULAR_RESPONSE_TO_VIRUS	GOBP_CELLULAR_RESPONSE_TO_VIRUS	5	-0.338462	-0.877965	0.634615	0.849197	1	2	tags=20%, list=3%, signal=19%
GOBP_NEGATIVE_REGULATION_OF_NUCLEOBASE_CONTAINING_COMPOUND_METABOLIC_PROCESS	GOBP_NEGATIVE_REGULATION_OF_NUCLEOBASE_CONTAINING_COMPOUND_METABOLIC_PROCESS	5	-0.34375	-0.876646	0.615591	0.836287	1	2	tags=20%, list=3%, signal=19%
GOBP_REGULATION_OF_VESICLE_MEDIATED_TRANSPORT	GOBP_REGULATION_OF_VESICLE_MEDIATED_TRANSPORT	3	-0.381818	-0.795607	0.705445	0.967113	1	38	tags=100%, list=66%, signal=275%
GOBP_MULTI_ORGANISM_PROCESS	GOBP_MULTI_ORGANISM_PROCESS	4	-0.342593	-0.794106	0.692105	0.952711	1	9	tags=50%, list=16%, signal=55%
GOBP_CIRCULATORY_SYSTEM_DEVELOPMENT	GOBP_CIRCULATORY_SYSTEM_DEVELOPMENT	3	-0.381818	-0.790645	0.693267	0.941872	1	38	tags=100%, list=66%, signal=275%
GOBP_DEVELOPMENTAL_PROCESS_INVOLVED_IN_REPRODUCTION	GOBP_DEVELOPMENTAL_PROCESS_INVOLVED_IN_REPRODUCTION	3	-0.381818	-0.786704	0.756501	0.931852	1	38	tags=100%, list=66%, signal=275%
GOBP_REPRODUCTIVE_SYSTEM_DEVELOPMENT	GOBP_REPRODUCTIVE_SYSTEM_DEVELOPMENT	3	-0.381818	-0.785309	0.73399	0.918823	1	38	tags=100%, list=66%, signal=275%
GOBP_TUBE_MORPHOGENESIS	GOBP_TUBE_MORPHOGENESIS	3	-0.381818	-0.78435	0.714646	0.906153	1	38	tags=100%, list=66%, signal=275%
GOBP_BLOOD_VESSEL_MORPHOGENESIS	GOBP_BLOOD_VESSEL_MORPHOGENESIS	3	-0.381818	-0.784309	0.716049	0.892011	1	38	tags=100%, list=66%, signal=275%
GOBP_LIPID_LOCALIZATION	GOBP_LIPID_LOCALIZATION	3	-0.381818	-0.784195	0.701923	0.878305	1	38	tags=100%, list=66%, signal=275%
GOBP_CENTRAL_NERVOUS_SYSTEM_DEVELOPMENT	GOBP_CENTRAL_NERVOUS_SYSTEM_DEVELOPMENT	3	-0.381818	-0.784193	0.708145	0.864988	1	38	tags=100%, list=66%, signal=275%
GOBP_VASCULATURE_DEVELOPMENT	GOBP_VASCULATURE_DEVELOPMENT	3	-0.381818	-0.780808	0.712821	0.857141	1	38	tags=100%, list=66%, signal=275%
GOBP_REGULATION_OF_LIPID_METABOLIC_PROCESS	GOBP_REGULATION_OF_LIPID_METABOLIC_PROCESS	3	-0.381818	-0.780771	0.726161	0.844562	1	38	tags=100%, list=66%, signal=275%
GOBP_ACTIVATION_OF_IMMUNE_RESPONSE	GOBP_ACTIVATION_OF_IMMUNE_RESPONSE	3	-0.381818	-0.767906	0.75	0.852404	1	38	tags=100%, list=66%, signal=275%
GOBP_REGULATION_OF_TRANSFERASE_ACTIVITY	GOBP_REGULATION_OF_TRANSFERASE_ACTIVITY	4	-0.325063	-0.767515	0.744737	0.840975	1	20	tags=75%, list=34%, signal=107%
GOBP_POSITIVE_REGULATION_OF_TRANSFERASE_ACTIVITY	GOBP_POSITIVE_REGULATION_OF_TRANSFERASE_ACTIVITY	4	-0.325063	-0.763205	0.740741	0.835739	1	20	tags=75%, list=34%, signal=107%
GOBP_LIPID_METABOLIC_PROCESS	GOBP_LIPID_METABOLIC_PROCESS	6	-0.269231	-0.742633	0.756923	0.850334	1	45	tags=100%, list=78%, signal=400%
GOBP_REGULATION_OF_IMMUNE_RESPONSE	GOBP_REGULATION_OF_IMMUNE_RESPONSE	8	-0.24	-0.738718	0.782895	0.843693	1	47	tags=100%, list=81%, signal=455%
GOBP_POSITIVE_REGULATION_OF_PROTEIN_METABOLIC_PROCESS	GOBP_POSITIVE_REGULATION_OF_PROTEIN_METABOLIC_PROCESS	8	-0.223809	-0.700522	0.85879	0.879487	1	21	tags=63%, list=36%, signal=84%
GOBP_POSITIVE_REGULATION_OF_PROTEIN_MODIFICATION_PROCESS	GOBP_POSITIVE_REGULATION_OF_PROTEIN_MODIFICATION_PROCESS	6	-0.249355	-0.686634	0.875	0.883171	1	21	tags=67%, list=36%, signal=94%
GOBP_REGULATION_OF_PROTEIN_MODIFICATION_PROCESS	GOBP_REGULATION_OF_PROTEIN_MODIFICATION_PROCESS	8	-0.210101	-0.657857	0.890625	0.901266	1	21	tags=63%, list=36%, signal=84%
GOBP_POSITIVE_REGULATION_OF_IMMUNE_RESPONSE	GOBP_POSITIVE_REGULATION_OF_IMMUNE_RESPONSE	4	-0.240741	-0.552313	0.961853	0.96696	1	46	tags=100%, list=79%, signal=450%
BxGR-360C v BxPC3 GO_BP
NAME	GS<br> follow link to MSigDB	SIZE	ES	NES	NOM p-val	FDR q-val	FWER p-val	RANK AT MAX	LEADING EDGE
GOBP_INNATE_IMMUNE_RESPONSE	GOBP_INNATE_IMMUNE_RESPONSE	15	0.645122	2.20355	0	0.0225256	0.015	30	tags=73%, list=27%, signal=87%
GOBP_DEFENSE_RESPONSE_TO_OTHER_ORGANISM	GOBP_DEFENSE_RESPONSE_TO_OTHER_ORGANISM	17	0.539114	1.90818	0.00539084	0.29123	0.318	30	tags=65%, list=27%, signal=75%
GOBP_REGULATION_OF_PROTEIN_LOCALIZATION	GOBP_REGULATION_OF_PROTEIN_LOCALIZATION	11	0.588248	1.78879	0.0112613	0.684513	0.761	44	tags=91%, list=39%, signal=135%
GOBP_REGULATION_OF_INTRACELLULAR_SIGNAL_TRANSDUCTION	GOBP_REGULATION_OF_INTRACELLULAR_SIGNAL_TRANSDUCTION	25	0.435437	1.74129	0.0138504	0.823432	0.903	44	tags=72%, list=39%, signal=92%
GOBP_NEGATIVE_REGULATION_OF_RESPONSE_TO_STIMULUS	GOBP_NEGATIVE_REGULATION_OF_RESPONSE_TO_STIMULUS	23	0.433057	1.68411	0.0286458	1	0.969	41	tags=61%, list=37%, signal=76%
GOBP_HEAD_DEVELOPMENT	GOBP_HEAD_DEVELOPMENT	5	0.71028	1.63831	0.0167364	1	0.996	35	tags=100%, list=31%, signal=139%
GOBP_INTERFERON_GAMMA_MEDIATED_SIGNALING_PATHWAY	GOBP_INTERFERON_GAMMA_MEDIATED_SIGNALING_PATHWAY	5	0.724413	1.62901	0.0206186	1	0.997	8	tags=60%, list=7%, signal=62%
GOBP_POSITIVE_REGULATION_OF_AUTOPHAGY	GOBP_POSITIVE_REGULATION_OF_AUTOPHAGY	6	0.657156	1.62725	0.0323974	1	0.999	30	tags=83%, list=27%, signal=108%
GOBP_CYTOKINE_MEDIATED_SIGNALING_PATHWAY	GOBP_CYTOKINE_MEDIATED_SIGNALING_PATHWAY	15	0.454449	1.62088	0.0344828	1	1	44	tags=73%, list=39%, signal=105%
GOBP_REGULATION_OF_AUTOPHAGY	GOBP_REGULATION_OF_AUTOPHAGY	6	0.657156	1.61747	0.0273349	0.969679	1	30	tags=83%, list=27%, signal=108%
GOBP_FOREBRAIN_DEVELOPMENT	GOBP_FOREBRAIN_DEVELOPMENT	5	0.71028	1.60448	0.0188679	0.97858	1	35	tags=100%, list=31%, signal=139%
GOBP_PROCESS_UTILIZING_AUTOPHAGIC_MECHANISM	GOBP_PROCESS_UTILIZING_AUTOPHAGIC_MECHANISM	6	0.657156	1.59019	0.0307377	0.999095	1	30	tags=83%, list=27%, signal=108%
GOBP_REGULATION_OF_DNA_BINDING_TRANSCRIPTION_FACTOR_ACTIVITY	GOBP_REGULATION_OF_DNA_BINDING_TRANSCRIPTION_FACTOR_ACTIVITY	5	0.688111	1.58735	0.0286344	0.941234	1	8	tags=60%, list=7%, signal=62%
GOBP_POSITIVE_REGULATION_OF_NF_KAPPAB_TRANSCRIPTION_FACTOR_ACTIVITY	GOBP_POSITIVE_REGULATION_OF_NF_KAPPAB_TRANSCRIPTION_FACTOR_ACTIVITY	5	0.688111	1.58697	0.03386	0.876453	1	8	tags=60%, list=7%, signal=62%
GOBP_TEMPERATURE_HOMEOSTASIS	GOBP_TEMPERATURE_HOMEOSTASIS	5	0.679998	1.58114	0.0393375	0.853561	1	3	tags=40%, list=3%, signal=39%
GOBP_I_KAPPAB_KINASE_NF_KAPPAB_SIGNALING	GOBP_I_KAPPAB_KINASE_NF_KAPPAB_SIGNALING	5	0.688111	1.57755	0.0368764	0.820441	1	8	tags=60%, list=7%, signal=62%
GOBP_PROTEIN_POLYUBIQUITINATION	GOBP_PROTEIN_POLYUBIQUITINATION	5	0.688111	1.57677	0.0469083	0.776899	1	8	tags=60%, list=7%, signal=62%
GOBP_TUBE_DEVELOPMENT	GOBP_TUBE_DEVELOPMENT	13	0.489105	1.57557	0.0473934	0.739577	1	51	tags=92%, list=46%, signal=150%
GOBP_POSITIVE_REGULATION_OF_DNA_BINDING_TRANSCRIPTION_FACTOR_ACTIVITY	GOBP_POSITIVE_REGULATION_OF_DNA_BINDING_TRANSCRIPTION_FACTOR_ACTIVITY	5	0.688111	1.57065	0.0234043	0.726597	1	8	tags=60%, list=7%, signal=62%
GOBP_REGULATION_OF_IMMUNE_RESPONSE	GOBP_REGULATION_OF_IMMUNE_RESPONSE	13	0.477078	1.56558	0.0455581	0.714998	1	53	tags=85%, list=47%, signal=142%
GOBP_POSITIVE_REGULATION_OF_NUCLEOBASE_CONTAINING_COMPOUND_METABOLIC_PROCESS	GOBP_POSITIVE_REGULATION_OF_NUCLEOBASE_CONTAINING_COMPOUND_METABOLIC_PROCESS	10	0.531179	1.56315	0.058548	0.69329	1	49	tags=90%, list=44%, signal=146%
GOBP_EPITHELIAL_CELL_DEVELOPMENT	GOBP_EPITHELIAL_CELL_DEVELOPMENT	3	0.816514	1.5561	0.0297619	0.696317	1	22	tags=100%, list=20%, signal=121%
GOBP_POSITIVE_REGULATION_OF_INTRACELLULAR_SIGNAL_TRANSDUCTION	GOBP_POSITIVE_REGULATION_OF_INTRACELLULAR_SIGNAL_TRANSDUCTION	21	0.405702	1.55019	0.0368421	0.691936	1	44	tags=71%, list=39%, signal=96%
GOBP_POSITIVE_REGULATION_OF_I_KAPPAB_KINASE_NF_KAPPAB_SIGNALING	GOBP_POSITIVE_REGULATION_OF_I_KAPPAB_KINASE_NF_KAPPAB_SIGNALING	5	0.688111	1.54195	0.0575221	0.699416	1	8	tags=60%, list=7%, signal=62%
GOBP_RESPONSE_TO_CYTOKINE	GOBP_RESPONSE_TO_CYTOKINE	21	0.415885	1.52989	0.0661765	0.728653	1	44	tags=71%, list=39%, signal=96%
GOBP_REGULATION_OF_VIRAL_LIFE_CYCLE	GOBP_REGULATION_OF_VIRAL_LIFE_CYCLE	6	0.607297	1.52346	0.0565217	0.732313	1	8	tags=50%, list=7%, signal=51%
GOBP_CENTRAL_NERVOUS_SYSTEM_DEVELOPMENT	GOBP_CENTRAL_NERVOUS_SYSTEM_DEVELOPMENT	9	0.533981	1.50814	0.0680272	0.779318	1	56	tags=100%, list=50%, signal=184%
GOBP_POSITIVE_REGULATION_OF_CATABOLIC_PROCESS	GOBP_POSITIVE_REGULATION_OF_CATABOLIC_PROCESS	7	0.590117	1.50737	0.0686499	0.754848	1	30	tags=71%, list=27%, signal=91%
GOBP_TELENCEPHALON_DEVELOPMENT	GOBP_TELENCEPHALON_DEVELOPMENT	4	0.703704	1.50427	0.0529412	0.743881	1	35	tags=100%, list=31%, signal=140%
GOBP_PROTEIN_MODIFICATION_BY_SMALL_PROTEIN_CONJUGATION_OR_REMOVAL	GOBP_PROTEIN_MODIFICATION_BY_SMALL_PROTEIN_CONJUGATION_OR_REMOVAL	7	0.565425	1.49857	0.05	0.743813	1	8	tags=43%, list=7%, signal=43%
GOBP_RESPONSE_TO_INTERFERON_GAMMA	GOBP_RESPONSE_TO_INTERFERON_GAMMA	6	0.621362	1.49805	0.0690423	0.722211	1	8	tags=50%, list=7%, signal=51%
GOBP_RESPIRATORY_SYSTEM_DEVELOPMENT	GOBP_RESPIRATORY_SYSTEM_DEVELOPMENT	4	0.70712	1.49461	0.0441177	0.716507	1	20	tags=75%, list=18%, signal=88%
GOBP_NEGATIVE_REGULATION_OF_PROTEIN_SERINE_THREONINE_KINASE_ACTIVITY	GOBP_NEGATIVE_REGULATION_OF_PROTEIN_SERINE_THREONINE_KINASE_ACTIVITY	5	0.651897	1.49	0.0698152	0.716386	1	28	tags=80%, list=25%, signal=102%
GOBP_REGULATION_OF_BODY_FLUID_LEVELS	GOBP_REGULATION_OF_BODY_FLUID_LEVELS	5	0.635514	1.47556	0.0648536	0.762263	1	43	tags=100%, list=38%, signal=155%
GOBP_NEGATIVE_REGULATION_OF_SIGNALING	GOBP_NEGATIVE_REGULATION_OF_SIGNALING	18	0.410953	1.46896	0.0802139	0.769604	1	41	tags=61%, list=37%, signal=81%
GOBP_NEGATIVE_REGULATION_OF_CELL_DIFFERENTIATION	GOBP_NEGATIVE_REGULATION_OF_CELL_DIFFERENTIATION	9	0.520313	1.46166	0.0684932	0.78217	1	41	tags=78%, list=37%, signal=113%
GOBP_DEFENSE_RESPONSE	GOBP_DEFENSE_RESPONSE	23	0.382778	1.46045	0.0862534	0.766933	1	31	tags=52%, list=28%, signal=57%
GOBP_HEART_DEVELOPMENT	GOBP_HEART_DEVELOPMENT	9	0.526546	1.45757	0.0788288	0.758562	1	40	tags=78%, list=36%, signal=111%
GOBP_REGULATION_OF_IMMUNE_SYSTEM_PROCESS	GOBP_REGULATION_OF_IMMUNE_SYSTEM_PROCESS	21	0.384958	1.45666	0.0736544	0.742996	1	29	tags=48%, list=26%, signal=52%
GOBP_REGULATION_OF_CELLULAR_COMPONENT_MOVEMENT	GOBP_REGULATION_OF_CELLULAR_COMPONENT_MOVEMENT	13	0.457469	1.45456	0.0813397	0.733435	1	40	tags=69%, list=36%, signal=95%
GOBP_CIRCULATORY_SYSTEM_DEVELOPMENT	GOBP_CIRCULATORY_SYSTEM_DEVELOPMENT	14	0.439294	1.44651	0.0829384	0.749056	1	51	tags=86%, list=46%, signal=138%
GOBP_POSITIVE_REGULATION_OF_BIOSYNTHETIC_PROCESS	GOBP_POSITIVE_REGULATION_OF_BIOSYNTHETIC_PROCESS	11	0.473511	1.44045	0.0885781	0.756984	1	49	tags=82%, list=44%, signal=131%
GOBP_RESPONSE_TO_MECHANICAL_STIMULUS	GOBP_RESPONSE_TO_MECHANICAL_STIMULUS	5	0.623429	1.43939	0.0863158	0.744913	1	22	tags=60%, list=20%, signal=71%
GOBP_PROTEIN_MODIFICATION_BY_SMALL_PROTEIN_CONJUGATION	GOBP_PROTEIN_MODIFICATION_BY_SMALL_PROTEIN_CONJUGATION	7	0.565425	1.43317	0.0972851	0.754009	1	8	tags=43%, list=7%, signal=43%
GOBP_NEGATIVE_REGULATION_OF_IMMUNE_RESPONSE	GOBP_NEGATIVE_REGULATION_OF_IMMUNE_RESPONSE	3	0.749431	1.42678	0.0718563	0.762669	1	10	tags=67%, list=9%, signal=71%
GOBP_REGULATION_OF_LEUKOCYTE_MIGRATION	GOBP_REGULATION_OF_LEUKOCYTE_MIGRATION	3	0.739619	1.42533	0.0617284	0.751419	1	13	tags=67%, list=12%, signal=73%
GOBP_POSITIVE_REGULATION_OF_IMMUNE_RESPONSE	GOBP_POSITIVE_REGULATION_OF_IMMUNE_RESPONSE	10	0.496732	1.41846	0.0962441	0.762709	1	53	tags=90%, list=47%, signal=156%
GOBP_MUSCLE_TISSUE_DEVELOPMENT	GOBP_MUSCLE_TISSUE_DEVELOPMENT	4	0.657407	1.41554	0.083682	0.758694	1	40	tags=100%, list=36%, signal=150%
GOBP_NEUTROPHIL_MIGRATION	GOBP_NEUTROPHIL_MIGRATION	3	0.744559	1.4044	0.0707457	0.791128	1	13	tags=67%, list=12%, signal=73%
GOBP_MUSCLE_STRUCTURE_DEVELOPMENT	GOBP_MUSCLE_STRUCTURE_DEVELOPMENT	7	0.546032	1.40328	0.103982	0.779842	1	41	tags=86%, list=37%, signal=127%
GOBP_POSITIVE_REGULATION_OF_MULTICELLULAR_ORGANISMAL_PROCESS	GOBP_POSITIVE_REGULATION_OF_MULTICELLULAR_ORGANISMAL_PROCESS	19	0.382061	1.39032	0.120419	0.819151	1	42	tags=63%, list=38%, signal=84%
GOBP_COLLAGEN_FIBRIL_ORGANIZATION	GOBP_COLLAGEN_FIBRIL_ORGANIZATION	4	0.657407	1.3859	0.114053	0.821795	1	40	tags=100%, list=36%, signal=150%
GOBP_RHO_PROTEIN_SIGNAL_TRANSDUCTION	GOBP_RHO_PROTEIN_SIGNAL_TRANSDUCTION	5	0.603129	1.38517	0.105263	0.809163	1	17	tags=60%, list=15%, signal=68%
GOBP_HEART_MORPHOGENESIS	GOBP_HEART_MORPHOGENESIS	4	0.657407	1.38503	0.109208	0.794978	1	40	tags=100%, list=36%, signal=150%
GOBP_TUBE_MORPHOGENESIS	GOBP_TUBE_MORPHOGENESIS	11	0.440915	1.38035	0.118451	0.799371	1	51	tags=91%, list=46%, signal=151%
GOBP_HUMORAL_IMMUNE_RESPONSE_MEDIATED_BY_CIRCULATING_IMMUNOGLOBULIN	GOBP_HUMORAL_IMMUNE_RESPONSE_MEDIATED_BY_CIRCULATING_IMMUNOGLOBULIN	4	0.633041	1.36764	0.115942	0.836167	1	26	tags=75%, list=23%, signal=94%
GOBP_VIRAL_LIFE_CYCLE	GOBP_VIRAL_LIFE_CYCLE	8	0.50549	1.36413	0.135667	0.836799	1	29	tags=63%, list=26%, signal=78%
GOBP_CARDIAC_CHAMBER_MORPHOGENESIS	GOBP_CARDIAC_CHAMBER_MORPHOGENESIS	4	0.657407	1.36363	0.121212	0.824908	1	40	tags=100%, list=36%, signal=150%
GOBP_MITOTIC_CELL_CYCLE	GOBP_MITOTIC_CELL_CYCLE	4	0.6569	1.35985	0.130081	0.827001	1	25	tags=75%, list=22%, signal=93%
GOBP_REGULATION_OF_BINDING	GOBP_REGULATION_OF_BINDING	4	0.648148	1.35726	0.127907	0.82355	1	41	tags=100%, list=37%, signal=152%
GOBP_MYELOID_LEUKOCYTE_MIGRATION	GOBP_MYELOID_LEUKOCYTE_MIGRATION	4	0.631313	1.35653	0.122917	0.813145	1	13	tags=50%, list=12%, signal=55%
GOBP_REGULATION_OF_COMPLEMENT_ACTIVATION	GOBP_REGULATION_OF_COMPLEMENT_ACTIVATION	4	0.633041	1.35146	0.129167	0.822038	1	26	tags=75%, list=23%, signal=94%
GOBP_STEM_CELL_DIFFERENTIATION	GOBP_STEM_CELL_DIFFERENTIATION	6	0.550487	1.3477	0.149573	0.825475	1	40	tags=83%, list=36%, signal=123%
GOBP_POSITIVE_REGULATION_OF_BINDING	GOBP_POSITIVE_REGULATION_OF_BINDING	4	0.648148	1.34547	0.115217	0.822743	1	41	tags=100%, list=37%, signal=152%
GOBP_REGULATION_OF_ORGANELLE_ORGANIZATION	GOBP_REGULATION_OF_ORGANELLE_ORGANIZATION	6	0.558306	1.34456	0.129386	0.813421	1	25	tags=67%, list=22%, signal=81%
GOBP_RESPONSE_TO_TRANSFORMING_GROWTH_FACTOR_BETA	GOBP_RESPONSE_TO_TRANSFORMING_GROWTH_FACTOR_BETA	5	0.596068	1.33845	0.137255	0.827081	1	10	tags=40%, list=9%, signal=42%
GOBP_NEGATIVE_REGULATION_OF_DEVELOPMENTAL_PROCESS	GOBP_NEGATIVE_REGULATION_OF_DEVELOPMENTAL_PROCESS	10	0.466387	1.33554	0.155294	0.82699	1	41	tags=70%, list=37%, signal=101%
GOBP_WOUND_HEALING	GOBP_WOUND_HEALING	8	0.485013	1.33497	0.123223	0.817466	1	43	tags=88%, list=38%, signal=132%
GOBP_CEREBRAL_CORTEX_DEVELOPMENT	GOBP_CEREBRAL_CORTEX_DEVELOPMENT	3	0.697248	1.33167	0.105566	0.818988	1	35	tags=100%, list=31%, signal=142%
GOBP_REGULATION_OF_HUMORAL_IMMUNE_RESPONSE	GOBP_REGULATION_OF_HUMORAL_IMMUNE_RESPONSE	4	0.633041	1.33021	0.115619	0.812967	1	26	tags=75%, list=23%, signal=94%
GOBP_CELL_CHEMOTAXIS	GOBP_CELL_CHEMOTAXIS	4	0.631313	1.32807	0.11875	0.810912	1	13	tags=50%, list=12%, signal=55%
GOBP_PALLIUM_DEVELOPMENT	GOBP_PALLIUM_DEVELOPMENT	3	0.697248	1.32625	0.129032	0.807506	1	35	tags=100%, list=31%, signal=142%
GOBP_TAXIS	GOBP_TAXIS	8	0.504495	1.32604	0.165877	0.797573	1	41	tags=75%, list=37%, signal=110%
GOBP_REGULATION_OF_RHO_PROTEIN_SIGNAL_TRANSDUCTION	GOBP_REGULATION_OF_RHO_PROTEIN_SIGNAL_TRANSDUCTION	3	0.697248	1.32601	0.127202	0.786973	1	35	tags=100%, list=31%, signal=142%
GOBP_CELL_MIGRATION	GOBP_CELL_MIGRATION	19	0.365334	1.32414	0.136598	0.784082	1	40	tags=58%, list=36%, signal=75%
GOBP_COAGULATION	GOBP_COAGULATION	4	0.62963	1.32239	0.155789	0.781018	1	43	tags=100%, list=38%, signal=157%
GOBP_CIRCULATORY_SYSTEM_PROCESS	GOBP_CIRCULATORY_SYSTEM_PROCESS	8	0.495492	1.32131	0.136465	0.775634	1	17	tags=50%, list=15%, signal=55%
GOBP_POSITIVE_REGULATION_OF_LOCOMOTION	GOBP_POSITIVE_REGULATION_OF_LOCOMOTION	9	0.472813	1.31934	0.180043	0.773759	1	1	tags=22%, list=1%, signal=21%
GOBP_COMPLEMENT_ACTIVATION	GOBP_COMPLEMENT_ACTIVATION	4	0.633041	1.31879	0.138493	0.765799	1	26	tags=75%, list=23%, signal=94%
GOBP_MUSCLE_CELL_MIGRATION	GOBP_MUSCLE_CELL_MIGRATION	3	0.678899	1.31674	0.156556	0.763022	1	37	tags=100%, list=33%, signal=145%
GOBP_MESENCHYME_DEVELOPMENT	GOBP_MESENCHYME_DEVELOPMENT	6	0.548018	1.31594	0.131403	0.757017	1	40	tags=83%, list=36%, signal=123%
GOBP_LUNG_ALVEOLUS_DEVELOPMENT	GOBP_LUNG_ALVEOLUS_DEVELOPMENT	3	0.678899	1.31495	0.161355	0.751943	1	37	tags=100%, list=33%, signal=145%
GOBP_CARDIAC_VENTRICLE_DEVELOPMENT	GOBP_CARDIAC_VENTRICLE_DEVELOPMENT	5	0.579439	1.3149	0.15304	0.743064	1	49	tags=100%, list=44%, signal=170%
GOBP_CELL_SUBSTRATE_ADHESION	GOBP_CELL_SUBSTRATE_ADHESION	7	0.499068	1.31282	0.15812	0.741848	1	31	tags=57%, list=28%, signal=74%
GOBP_NEGATIVE_REGULATION_OF_LOCOMOTION	GOBP_NEGATIVE_REGULATION_OF_LOCOMOTION	4	0.601852	1.31265	0.152866	0.733708	1	46	tags=100%, list=41%, signal=164%
GOBP_SMOOTH_MUSCLE_CELL_MIGRATION	GOBP_SMOOTH_MUSCLE_CELL_MIGRATION	3	0.678899	1.31148	0.159259	0.729064	1	37	tags=100%, list=33%, signal=145%
GOBP_GRANULOCYTE_MIGRATION	GOBP_GRANULOCYTE_MIGRATION	4	0.631313	1.31107	0.126087	0.722206	1	13	tags=50%, list=12%, signal=55%
GOBP_CELLULAR_RESPONSE_TO_ORGANIC_CYCLIC_COMPOUND	GOBP_CELLULAR_RESPONSE_TO_ORGANIC_CYCLIC_COMPOUND	3	0.678899	1.30973	0.164093	0.718801	1	37	tags=100%, list=33%, signal=145%
GOBP_B_CELL_MEDIATED_IMMUNITY	GOBP_B_CELL_MEDIATED_IMMUNITY	4	0.633041	1.30924	0.15625	0.712236	1	26	tags=75%, list=23%, signal=94%
GOBP_MONOCARBOXYLIC_ACID_BIOSYNTHETIC_PROCESS	GOBP_MONOCARBOXYLIC_ACID_BIOSYNTHETIC_PROCESS	3	0.680272	1.30877	0.163522	0.70582	1	0	tags=33%, list=0%, signal=32%
GOBP_LOCOMOTION	GOBP_LOCOMOTION	21	0.34783	1.30611	0.144304	0.707063	1	41	tags=57%, list=37%, signal=73%
GOBP_SENSORY_SYSTEM_DEVELOPMENT	GOBP_SENSORY_SYSTEM_DEVELOPMENT	5	0.576341	1.30516	0.144444	0.702129	1	20	tags=60%, list=18%, signal=70%
GOBP_VASCULAR_PROCESS_IN_CIRCULATORY_SYSTEM	GOBP_VASCULAR_PROCESS_IN_CIRCULATORY_SYSTEM	3	0.680272	1.30414	0.145221	0.697979	1	0	tags=33%, list=0%, signal=32%
GOBP_VENTRICULAR_SEPTUM_DEVELOPMENT	GOBP_VENTRICULAR_SEPTUM_DEVELOPMENT	5	0.579439	1.30329	0.165029	0.693577	1	49	tags=100%, list=44%, signal=170%
GOBP_CARDIAC_CHAMBER_DEVELOPMENT	GOBP_CARDIAC_CHAMBER_DEVELOPMENT	5	0.579439	1.303	0.167373	0.6873	1	49	tags=100%, list=44%, signal=170%
GOBP_MUSCLE_SYSTEM_PROCESS	GOBP_MUSCLE_SYSTEM_PROCESS	3	0.694444	1.30204	0.164634	0.683298	1	0	tags=33%, list=0%, signal=32%
GOBP_CARDIAC_SEPTUM_DEVELOPMENT	GOBP_CARDIAC_SEPTUM_DEVELOPMENT	5	0.579439	1.29685	0.146868	0.693546	1	49	tags=100%, list=44%, signal=170%
GOBP_NEGATIVE_REGULATION_OF_MAPK_CASCADE	GOBP_NEGATIVE_REGULATION_OF_MAPK_CASCADE	4	0.607259	1.28922	0.196162	0.712898	1	28	tags=75%, list=25%, signal=96%
GOBP_MAMMARY_GLAND_DEVELOPMENT	GOBP_MAMMARY_GLAND_DEVELOPMENT	3	0.678899	1.28902	0.184211	0.706386	1	37	tags=100%, list=33%, signal=145%
GOBP_REGULATION_OF_ANATOMICAL_STRUCTURE_MORPHOGENESIS	GOBP_REGULATION_OF_ANATOMICAL_STRUCTURE_MORPHOGENESIS	13	0.403377	1.28784	0.186567	0.703594	1	52	tags=92%, list=46%, signal=152%
GOBP_LIPID_BIOSYNTHETIC_PROCESS	GOBP_LIPID_BIOSYNTHETIC_PROCESS	6	0.518643	1.28758	0.1693	0.697496	1	24	tags=50%, list=21%, signal=60%
GOBP_APOPTOTIC_SIGNALING_PATHWAY	GOBP_APOPTOTIC_SIGNALING_PATHWAY	6	0.530254	1.28668	0.178654	0.693409	1	41	tags=83%, list=37%, signal=124%
GOBP_CELL_MATRIX_ADHESION	GOBP_CELL_MATRIX_ADHESION	6	0.523965	1.2859	0.182573	0.689609	1	10	tags=33%, list=9%, signal=35%
GOBP_POSITIVE_REGULATION_OF_MOLECULAR_FUNCTION	GOBP_POSITIVE_REGULATION_OF_MOLECULAR_FUNCTION	23	0.335034	1.28287	0.159218	0.692418	1	49	tags=74%, list=44%, signal=104%
GOBP_CARDIAC_SEPTUM_MORPHOGENESIS	GOBP_CARDIAC_SEPTUM_MORPHOGENESIS	3	0.651376	1.28079	0.204545	0.692397	1	40	tags=100%, list=36%, signal=151%
GOBP_NEGATIVE_REGULATION_OF_MAP_KINASE_ACTIVITY	GOBP_NEGATIVE_REGULATION_OF_MAP_KINASE_ACTIVITY	4	0.607259	1.28019	0.188841	0.68781	1	28	tags=75%, list=25%, signal=96%
GOBP_ENDOCYTOSIS	GOBP_ENDOCYTOSIS	7	0.492459	1.27552	0.187638	0.696103	1	27	tags=57%, list=24%, signal=71%
GOBP_MUSCLE_ORGAN_DEVELOPMENT	GOBP_MUSCLE_ORGAN_DEVELOPMENT	3	0.651376	1.27469	0.187747	0.692487	1	40	tags=100%, list=36%, signal=151%
GOBP_SMALL_MOLECULE_BIOSYNTHETIC_PROCESS	GOBP_SMALL_MOLECULE_BIOSYNTHETIC_PROCESS	4	0.598802	1.27041	0.196687	0.700079	1	0	tags=25%, list=0%, signal=24%
GOBP_HEART_VALVE_DEVELOPMENT	GOBP_HEART_VALVE_DEVELOPMENT	3	0.651376	1.26941	0.197154	0.696951	1	40	tags=100%, list=36%, signal=151%
GOBP_HUMORAL_IMMUNE_RESPONSE	GOBP_HUMORAL_IMMUNE_RESPONSE	7	0.471643	1.26896	0.200846	0.692163	1	26	tags=57%, list=23%, signal=70%
GOBP_POST_TRANSLATIONAL_PROTEIN_MODIFICATION	GOBP_POST_TRANSLATIONAL_PROTEIN_MODIFICATION	5	0.560748	1.26873	0.184549	0.686606	1	51	tags=100%, list=46%, signal=175%
GOBP_OUTFLOW_TRACT_SEPTUM_MORPHOGENESIS	GOBP_OUTFLOW_TRACT_SEPTUM_MORPHOGENESIS	3	0.651376	1.26739	0.207585	0.684861	1	40	tags=100%, list=36%, signal=151%
GOBP_ORGANOPHOSPHATE_BIOSYNTHETIC_PROCESS	GOBP_ORGANOPHOSPHATE_BIOSYNTHETIC_PROCESS	4	0.601596	1.26596	0.2	0.683859	1	12	tags=50%, list=11%, signal=54%
GOBP_ACTIVATION_OF_IMMUNE_RESPONSE	GOBP_ACTIVATION_OF_IMMUNE_RESPONSE	7	0.49711	1.26594	0.212766	0.677991	1	26	tags=57%, list=23%, signal=70%
GOBP_REGULATION_OF_APOPTOTIC_SIGNALING_PATHWAY	GOBP_REGULATION_OF_APOPTOTIC_SIGNALING_PATHWAY	3	0.642202	1.26443	0.1881	0.676842	1	41	tags=100%, list=37%, signal=154%
GOBP_LYMPHOCYTE_MEDIATED_IMMUNITY	GOBP_LYMPHOCYTE_MEDIATED_IMMUNITY	5	0.542056	1.26422	0.211066	0.671489	1	53	tags=100%, list=47%, signal=181%
GOBP_NOTCH_SIGNALING_PATHWAY	GOBP_NOTCH_SIGNALING_PATHWAY	3	0.651376	1.26382	0.22293	0.66691	1	40	tags=100%, list=36%, signal=151%
GOBP_CARDIAC_MUSCLE_TISSUE_DEVELOPMENT	GOBP_CARDIAC_MUSCLE_TISSUE_DEVELOPMENT	3	0.651376	1.26191	0.22158	0.666872	1	40	tags=100%, list=36%, signal=151%
GOBP_PULMONARY_VALVE_MORPHOGENESIS	GOBP_PULMONARY_VALVE_MORPHOGENESIS	3	0.651376	1.26179	0.219561	0.661639	1	40	tags=100%, list=36%, signal=151%
GOBP_GRANULOCYTE_CHEMOTAXIS	GOBP_GRANULOCYTE_CHEMOTAXIS	3	0.662252	1.25919	0.21875	0.66382	1	0	tags=33%, list=0%, signal=32%
GOBP_ENDOCARDIAL_CUSHION_DEVELOPMENT	GOBP_ENDOCARDIAL_CUSHION_DEVELOPMENT	3	0.651376	1.2554	0.213992	0.670072	1	40	tags=100%, list=36%, signal=151%
GOBP_POSITIVE_REGULATION_OF_IMMUNE_SYSTEM_PROCESS	GOBP_POSITIVE_REGULATION_OF_IMMUNE_SYSTEM_PROCESS	14	0.382762	1.25344	0.186893	0.670871	1	29	tags=43%, list=26%, signal=51%
GOBP_MODULATION_BY_SYMBIONT_OF_ENTRY_INTO_HOST	GOBP_MODULATION_BY_SYMBIONT_OF_ENTRY_INTO_HOST	7	0.47977	1.25281	0.222958	0.667158	1	8	tags=43%, list=7%, signal=43%
GOBP_ORGANIC_ACID_BIOSYNTHETIC_PROCESS	GOBP_ORGANIC_ACID_BIOSYNTHETIC_PROCESS	4	0.598802	1.25182	0.206827	0.664482	1	0	tags=25%, list=0%, signal=24%
GOBP_LEUKOCYTE_CHEMOTAXIS	GOBP_LEUKOCYTE_CHEMOTAXIS	3	0.662252	1.25166	0.20229	0.65962	1	0	tags=33%, list=0%, signal=32%
GOBP_OUTFLOW_TRACT_MORPHOGENESIS	GOBP_OUTFLOW_TRACT_MORPHOGENESIS	3	0.651376	1.25121	0.216162	0.655934	1	40	tags=100%, list=36%, signal=151%
GOBP_VASCULATURE_DEVELOPMENT	GOBP_VASCULATURE_DEVELOPMENT	10	0.426133	1.24996	0.200957	0.654518	1	51	tags=90%, list=46%, signal=150%
GOBP_REGULATION_OF_BIOLOGICAL_PROCESS_INVOLVED_IN_SYMBIOTIC_INTERACTION	GOBP_REGULATION_OF_BIOLOGICAL_PROCESS_INVOLVED_IN_SYMBIOTIC_INTERACTION	7	0.47977	1.24978	0.19457	0.649813	1	8	tags=43%, list=7%, signal=43%
GOBP_PULMONARY_VALVE_DEVELOPMENT	GOBP_PULMONARY_VALVE_DEVELOPMENT	3	0.651376	1.24958	0.220648	0.645393	1	40	tags=100%, list=36%, signal=151%
GOBP_BLOOD_VESSEL_MORPHOGENESIS	GOBP_BLOOD_VESSEL_MORPHOGENESIS	10	0.426133	1.24859	0.198704	0.643295	1	51	tags=90%, list=46%, signal=150%
GOBP_REGULATION_OF_CHEMOTAXIS	GOBP_REGULATION_OF_CHEMOTAXIS	3	0.653595	1.24731	0.234694	0.641782	1	0	tags=33%, list=0%, signal=32%
GOBP_RESPONSE_TO_OXYGEN_LEVELS	GOBP_RESPONSE_TO_OXYGEN_LEVELS	3	0.653077	1.24727	0.223361	0.637148	1	1	tags=33%, list=1%, signal=33%
GOBP_POSITIVE_REGULATION_OF_SIGNALING	GOBP_POSITIVE_REGULATION_OF_SIGNALING	26	0.311105	1.24621	0.177546	0.635056	1	44	tags=62%, list=39%, signal=78%
GOBP_ADAPTIVE_IMMUNE_RESPONSE	GOBP_ADAPTIVE_IMMUNE_RESPONSE	5	0.542056	1.2456	0.198745	0.632041	1	53	tags=100%, list=47%, signal=181%
GOBP_REGULATION_OF_CELL_CYCLE	GOBP_REGULATION_OF_CELL_CYCLE	5	0.542441	1.24407	0.178197	0.63193	1	40	tags=80%, list=36%, signal=119%
GOBP_REGULATION_OF_NOTCH_SIGNALING_PATHWAY	GOBP_REGULATION_OF_NOTCH_SIGNALING_PATHWAY	3	0.651376	1.24047	0.200409	0.636921	1	40	tags=100%, list=36%, signal=151%
GOBP_POSITIVE_REGULATION_OF_PROTEIN_BINDING	GOBP_POSITIVE_REGULATION_OF_PROTEIN_BINDING	3	0.642202	1.24001	0.241517	0.633712	1	41	tags=100%, list=37%, signal=154%
GOBP_CAMERA_TYPE_EYE_DEVELOPMENT	GOBP_CAMERA_TYPE_EYE_DEVELOPMENT	3	0.651376	1.23387	0.235908	0.645941	1	40	tags=100%, list=36%, signal=151%
GOBP_SUBSTRATE_ADHESION_DEPENDENT_CELL_SPREADING	GOBP_SUBSTRATE_ADHESION_DEPENDENT_CELL_SPREADING	3	0.640176	1.23361	0.234043	0.641951	1	1	tags=33%, list=1%, signal=33%
GOBP_ARTERY_DEVELOPMENT	GOBP_ARTERY_DEVELOPMENT	3	0.651376	1.2333	0.246407	0.638215	1	40	tags=100%, list=36%, signal=151%
GOBP_SEMI_LUNAR_VALVE_DEVELOPMENT	GOBP_SEMI_LUNAR_VALVE_DEVELOPMENT	3	0.651376	1.23313	0.223382	0.634189	1	40	tags=100%, list=36%, signal=151%
GOBP_ODONTOGENESIS	GOBP_ODONTOGENESIS	3	0.651376	1.2329	0.208068	0.630265	1	40	tags=100%, list=36%, signal=151%
GOBP_VENTRICULAR_SEPTUM_MORPHOGENESIS	GOBP_VENTRICULAR_SEPTUM_MORPHOGENESIS	3	0.651376	1.23281	0.224652	0.626163	1	40	tags=100%, list=36%, signal=151%
GOBP_MUSCLE_CELL_PROLIFERATION	GOBP_MUSCLE_CELL_PROLIFERATION	3	0.651376	1.23153	0.23431	0.625405	1	40	tags=100%, list=36%, signal=151%
GOBP_REGULATION_OF_CELL_MORPHOGENESIS	GOBP_REGULATION_OF_CELL_MORPHOGENESIS	5	0.551402	1.23112	0.213992	0.622022	1	52	tags=100%, list=46%, signal=178%
GOBP_NEGATIVE_REGULATION_OF_APOPTOTIC_SIGNALING_PATHWAY	GOBP_NEGATIVE_REGULATION_OF_APOPTOTIC_SIGNALING_PATHWAY	3	0.642202	1.2304	0.225152	0.619392	1	41	tags=100%, list=37%, signal=154%
GOBP_REGULATION_OF_PROTEIN_BINDING	GOBP_REGULATION_OF_PROTEIN_BINDING	3	0.642202	1.22916	0.228216	0.618092	1	41	tags=100%, list=37%, signal=154%
GOBP_ADAPTIVE_IMMUNE_RESPONSE_BASED_ON_SOMATIC_RECOMBINATION_OF_IMMUNE_RECEPTORS_BUILT_FROM_IMMUNOGLOBULIN_SUPERFAMILY_DOMAINS	GOBP_ADAPTIVE_IMMUNE_RESPONSE_BASED_ON_SOMATIC_RECOMBINATION_OF_IMMUNE_RECEPTORS_BUILT_FROM_IMMUNOGLOBULIN_SUPERFAMILY_DOMAINS	5	0.542056	1.22912	0.218557	0.614003	1	53	tags=100%, list=47%, signal=181%
GOBP_REGULATION_OF_INNATE_IMMUNE_RESPONSE	GOBP_REGULATION_OF_INNATE_IMMUNE_RESPONSE	5	0.542056	1.22609	0.226695	0.617888	1	53	tags=100%, list=47%, signal=181%
GOBP_POSITIVE_REGULATION_OF_CELL_CYCLE	GOBP_POSITIVE_REGULATION_OF_CELL_CYCLE	3	0.651376	1.22543	0.248394	0.615343	1	40	tags=100%, list=36%, signal=151%
GOBP_POSITIVE_REGULATION_OF_DEFENSE_RESPONSE	GOBP_POSITIVE_REGULATION_OF_DEFENSE_RESPONSE	5	0.523365	1.22304	0.21645	0.617051	1	55	tags=100%, list=49%, signal=188%
GOBP_ORGANONITROGEN_COMPOUND_BIOSYNTHETIC_PROCESS	GOBP_ORGANONITROGEN_COMPOUND_BIOSYNTHETIC_PROCESS	13	0.380952	1.22182	0.205811	0.615953	1	40	tags=62%, list=36%, signal=85%
GOBP_REGULATION_OF_RESPONSE_TO_BIOTIC_STIMULUS	GOBP_REGULATION_OF_RESPONSE_TO_BIOTIC_STIMULUS	5	0.542056	1.22106	0.207547	0.614103	1	53	tags=100%, list=47%, signal=181%
GOBP_NEURAL_CREST_CELL_DIFFERENTIATION	GOBP_NEURAL_CREST_CELL_DIFFERENTIATION	4	0.572751	1.21947	0.248394	0.614027	1	31	tags=75%, list=28%, signal=100%
GOBP_SKELETAL_SYSTEM_DEVELOPMENT	GOBP_SKELETAL_SYSTEM_DEVELOPMENT	6	0.506956	1.2126	0.243956	0.626513	1	20	tags=50%, list=18%, signal=58%
GOBP_NEGATIVE_REGULATION_OF_INTRACELLULAR_SIGNAL_TRANSDUCTION	GOBP_NEGATIVE_REGULATION_OF_INTRACELLULAR_SIGNAL_TRANSDUCTION	9	0.434887	1.20227	0.233577	0.647185	1	28	tags=56%, list=25%, signal=68%
GOBP_CELLULAR_RESPONSE_TO_LIPID	GOBP_CELLULAR_RESPONSE_TO_LIPID	3	0.62056	1.2011	0.260274	0.645951	1	20	tags=67%, list=18%, signal=79%
GOBP_MESENCHYMAL_CELL_DIFFERENTIATION	GOBP_MESENCHYMAL_CELL_DIFFERENTIATION	5	0.521755	1.20061	0.224176	0.642841	1	40	tags=80%, list=36%, signal=119%
GOBP_INTEGRIN_MEDIATED_SIGNALING_PATHWAY	GOBP_INTEGRIN_MEDIATED_SIGNALING_PATHWAY	3	0.623853	1.19994	0.251004	0.64039	1	43	tags=100%, list=38%, signal=158%
GOBP_BIOMINERALIZATION	GOBP_BIOMINERALIZATION	3	0.638188	1.19893	0.25	0.638689	1	20	tags=67%, list=18%, signal=79%
GOBP_PLATELET_ACTIVATION	GOBP_PLATELET_ACTIVATION	3	0.623853	1.19704	0.258189	0.639855	1	43	tags=100%, list=38%, signal=158%
GOBP_ENTRY_INTO_HOST	GOBP_ENTRY_INTO_HOST	8	0.438294	1.19189	0.248276	0.64754	1	29	tags=63%, list=26%, signal=78%
GOBP_REGULATION_OF_CELL_SUBSTRATE_ADHESION	GOBP_REGULATION_OF_CELL_SUBSTRATE_ADHESION	5	0.515057	1.19059	0.260674	0.646897	1	43	tags=80%, list=38%, signal=124%
GOBP_DEFENSE_RESPONSE_TO_VIRUS	GOBP_DEFENSE_RESPONSE_TO_VIRUS	3	0.614679	1.18747	0.280318	0.650107	1	44	tags=100%, list=39%, signal=160%
GOBP_DETECTION_OF_STIMULUS	GOBP_DETECTION_OF_STIMULUS	3	0.61643	1.18462	0.267308	0.653059	1	22	tags=67%, list=20%, signal=81%
GOBP_REGULATION_OF_CELLULAR_PROTEIN_LOCALIZATION	GOBP_REGULATION_OF_CELLULAR_PROTEIN_LOCALIZATION	5	0.519981	1.18078	0.265795	0.657621	1	22	tags=60%, list=20%, signal=71%
GOBP_REGULATION_OF_PROTEOLYSIS	GOBP_REGULATION_OF_PROTEOLYSIS	9	0.427184	1.18043	0.260674	0.654698	1	67	tags=100%, list=60%, signal=229%
GOBP_REGULATION_OF_IMMUNE_EFFECTOR_PROCESS	GOBP_REGULATION_OF_IMMUNE_EFFECTOR_PROCESS	9	0.427185	1.18011	0.258206	0.651463	1	67	tags=100%, list=60%, signal=229%
GOBP_REGULATION_OF_SMALL_GTPASE_MEDIATED_SIGNAL_TRANSDUCTION	GOBP_REGULATION_OF_SMALL_GTPASE_MEDIATED_SIGNAL_TRANSDUCTION	7	0.46305	1.17977	0.284065	0.648567	1	40	tags=71%, list=36%, signal=104%
GOBP_BIOLOGICAL_PROCESS_INVOLVED_IN_SYMBIOTIC_INTERACTION	GOBP_BIOLOGICAL_PROCESS_INVOLVED_IN_SYMBIOTIC_INTERACTION	13	0.366649	1.17852	0.277136	0.647594	1	8	tags=31%, list=7%, signal=29%
GOBP_POSITIVE_REGULATION_OF_GENE_EXPRESSION	GOBP_POSITIVE_REGULATION_OF_GENE_EXPRESSION	13	0.363636	1.1726	0.249406	0.656489	1	75	tags=100%, list=67%, signal=268%
GOBP_NEGATIVE_REGULATION_OF_VIRAL_PROCESS	GOBP_NEGATIVE_REGULATION_OF_VIRAL_PROCESS	3	0.614679	1.1711	0.300752	0.656044	1	44	tags=100%, list=39%, signal=160%
GOBP_RESPONSE_TO_TUMOR_NECROSIS_FACTOR	GOBP_RESPONSE_TO_TUMOR_NECROSIS_FACTOR	4	0.552539	1.16755	0.276986	0.660152	1	1	tags=25%, list=1%, signal=24%
GOBP_BIOLOGICAL_PROCESS_INVOLVED_IN_INTERACTION_WITH_HOST	GOBP_BIOLOGICAL_PROCESS_INVOLVED_IN_INTERACTION_WITH_HOST	8	0.438294	1.16334	0.270341	0.665752	1	29	tags=63%, list=26%, signal=78%
GOBP_RESPONSE_TO_BIOTIC_STIMULUS	GOBP_RESPONSE_TO_BIOTIC_STIMULUS	24	0.294127	1.16278	0.241096	0.663144	1	30	tags=50%, list=27%, signal=54%
GOBP_REPRODUCTIVE_SYSTEM_DEVELOPMENT	GOBP_REPRODUCTIVE_SYSTEM_DEVELOPMENT	4	0.555556	1.16091	0.304348	0.663499	1	51	tags=100%, list=46%, signal=177%
GOBP_CELL_MORPHOGENESIS_INVOLVED_IN_DIFFERENTIATION	GOBP_CELL_MORPHOGENESIS_INVOLVED_IN_DIFFERENTIATION	10	0.380392	1.15882	0.263889	0.664027	1	43	tags=80%, list=38%, signal=118%
GOBP_REGULATION_OF_CELLULAR_LOCALIZATION	GOBP_REGULATION_OF_CELLULAR_LOCALIZATION	5	0.519981	1.1559	0.291581	0.666612	1	22	tags=60%, list=20%, signal=71%
GOBP_MOVEMENT_IN_HOST_ENVIRONMENT	GOBP_MOVEMENT_IN_HOST_ENVIRONMENT	8	0.438294	1.15451	0.27845	0.665555	1	29	tags=63%, list=26%, signal=78%
GOBP_RESPONSE_TO_VIRUS	GOBP_RESPONSE_TO_VIRUS	5	0.488774	1.1429	0.305882	0.687092	1	44	tags=80%, list=39%, signal=126%
GOBP_CELL_MORPHOGENESIS	GOBP_CELL_MORPHOGENESIS	12	0.365726	1.1427	0.296804	0.683614	1	43	tags=75%, list=38%, signal=109%
GOBP_RESPONSE_TO_WOUNDING	GOBP_RESPONSE_TO_WOUNDING	10	0.386011	1.14146	0.313501	0.682735	1	43	tags=70%, list=38%, signal=103%
GOBP_POSITIVE_REGULATION_OF_RESPONSE_TO_BIOTIC_STIMULUS	GOBP_POSITIVE_REGULATION_OF_RESPONSE_TO_BIOTIC_STIMULUS	3	0.614679	1.13943	0.344064	0.683523	1	44	tags=100%, list=39%, signal=160%
GOBP_CARBOHYDRATE_DERIVATIVE_BIOSYNTHETIC_PROCESS	GOBP_CARBOHYDRATE_DERIVATIVE_BIOSYNTHETIC_PROCESS	6	0.469888	1.13673	0.293139	0.68552	1	25	tags=50%, list=22%, signal=61%
GOBP_REGULATION_OF_CELL_DIFFERENTIATION	GOBP_REGULATION_OF_CELL_DIFFERENTIATION	17	0.317664	1.13519	0.299465	0.685122	1	43	tags=65%, list=38%, signal=89%
GOBP_SUPRAMOLECULAR_FIBER_ORGANIZATION	GOBP_SUPRAMOLECULAR_FIBER_ORGANIZATION	8	0.416071	1.13489	0.287411	0.682001	1	27	tags=50%, list=24%, signal=61%
GOBP_RAS_PROTEIN_SIGNAL_TRANSDUCTION	GOBP_RAS_PROTEIN_SIGNAL_TRANSDUCTION	8	0.41458	1.13318	0.302895	0.682177	1	56	tags=88%, list=50%, signal=162%
GOBP_PEPTIDYL_AMINO_ACID_MODIFICATION	GOBP_PEPTIDYL_AMINO_ACID_MODIFICATION	5	0.496973	1.13115	0.309013	0.682992	1	41	tags=80%, list=37%, signal=121%
GOBP_AMIDE_BIOSYNTHETIC_PROCESS	GOBP_AMIDE_BIOSYNTHETIC_PROCESS	7	0.443432	1.12927	0.316143	0.68287	1	38	tags=71%, list=34%, signal=101%
GOBP_PEPTIDE_BIOSYNTHETIC_PROCESS	GOBP_PEPTIDE_BIOSYNTHETIC_PROCESS	5	0.49004	1.12318	0.322034	0.691895	1	38	tags=80%, list=34%, signal=116%
GOBP_RESPONSE_TO_CALCIUM_ION	GOBP_RESPONSE_TO_CALCIUM_ION	3	0.587156	1.12225	0.335306	0.690203	1	47	tags=100%, list=42%, signal=168%
GOBP_NEGATIVE_REGULATION_OF_RESPONSE_TO_EXTERNAL_STIMULUS	GOBP_NEGATIVE_REGULATION_OF_RESPONSE_TO_EXTERNAL_STIMULUS	4	0.54116	1.12093	0.365591	0.689382	1	35	tags=75%, list=31%, signal=105%
GOBP_NEGATIVE_REGULATION_OF_PROTEIN_METABOLIC_PROCESS	GOBP_NEGATIVE_REGULATION_OF_PROTEIN_METABOLIC_PROCESS	12	0.349404	1.11689	0.305288	0.694411	1	30	tags=58%, list=27%, signal=71%
GOBP_MEMBRANE_ORGANIZATION	GOBP_MEMBRANE_ORGANIZATION	8	0.431543	1.11415	0.335616	0.696738	1	24	tags=50%, list=21%, signal=59%
GOBP_ENDOMEMBRANE_SYSTEM_ORGANIZATION	GOBP_ENDOMEMBRANE_SYSTEM_ORGANIZATION	5	0.483153	1.11241	0.359667	0.696492	1	40	tags=80%, list=36%, signal=119%
GOBP_PEPTIDE_METABOLIC_PROCESS	GOBP_PEPTIDE_METABOLIC_PROCESS	6	0.452403	1.10985	0.312925	0.69863	1	45	tags=83%, list=40%, signal=132%
GOBP_CELLULAR_MACROMOLECULE_LOCALIZATION	GOBP_CELLULAR_MACROMOLECULE_LOCALIZATION	9	0.397243	1.10952	0.34763	0.69599	1	50	tags=78%, list=45%, signal=129%
GOBP_NEGATIVE_REGULATION_OF_MITOTIC_CELL_CYCLE	GOBP_NEGATIVE_REGULATION_OF_MITOTIC_CELL_CYCLE	3	0.573295	1.10812	0.344358	0.695208	1	25	tags=67%, list=22%, signal=84%
GOBP_SMALL_GTPASE_MEDIATED_SIGNAL_TRANSDUCTION	GOBP_SMALL_GTPASE_MEDIATED_SIGNAL_TRANSDUCTION	8	0.41458	1.10729	0.327543	0.693372	1	56	tags=88%, list=50%, signal=162%
GOBP_NEURAL_TUBE_FORMATION	GOBP_NEURAL_TUBE_FORMATION	3	0.568807	1.10335	0.347573	0.697748	1	49	tags=100%, list=44%, signal=173%
GOBP_STRIATED_MUSCLE_CELL_DIFFERENTIATION	GOBP_STRIATED_MUSCLE_CELL_DIFFERENTIATION	5	0.48486	1.10113	0.351852	0.699169	1	41	tags=80%, list=37%, signal=121%
GOBP_MULTICELLULAR_ORGANISMAL_HOMEOSTASIS	GOBP_MULTICELLULAR_ORGANISMAL_HOMEOSTASIS	7	0.43421	1.10049	0.345708	0.697082	1	3	tags=29%, list=3%, signal=28%
GOBP_POSITIVE_REGULATION_OF_RESPONSE_TO_EXTERNAL_STIMULUS	GOBP_POSITIVE_REGULATION_OF_RESPONSE_TO_EXTERNAL_STIMULUS	7	0.422642	1.09906	0.329466	0.696638	1	55	tags=86%, list=49%, signal=158%
GOBP_GLAND_DEVELOPMENT	GOBP_GLAND_DEVELOPMENT	6	0.460822	1.09868	0.333333	0.694049	1	49	tags=83%, list=44%, signal=140%
GOBP_EXTERNAL_ENCAPSULATING_STRUCTURE_ORGANIZATION	GOBP_EXTERNAL_ENCAPSULATING_STRUCTURE_ORGANIZATION	14	0.322343	1.09619	0.330882	0.695683	1	31	tags=43%, list=28%, signal=52%
GOBP_REGULATION_OF_MITOTIC_CELL_CYCLE	GOBP_REGULATION_OF_MITOTIC_CELL_CYCLE	3	0.573295	1.09526	0.381053	0.694369	1	25	tags=67%, list=22%, signal=84%
GOBP_PRIMARY_NEURAL_TUBE_FORMATION	GOBP_PRIMARY_NEURAL_TUBE_FORMATION	3	0.568807	1.09505	0.353282	0.691457	1	49	tags=100%, list=44%, signal=173%
GOBP_HOMEOSTASIS_OF_NUMBER_OF_CELLS	GOBP_HOMEOSTASIS_OF_NUMBER_OF_CELLS	3	0.575016	1.09482	0.382046	0.68854	1	22	tags=67%, list=20%, signal=81%
GOBP_TRANSMEMBRANE_RECEPTOR_PROTEIN_SERINE_THREONINE_KINASE_SIGNALING_PATHWAY	GOBP_TRANSMEMBRANE_RECEPTOR_PROTEIN_SERINE_THREONINE_KINASE_SIGNALING_PATHWAY	4	0.51281	1.0948	0.377551	0.685298	1	40	tags=75%, list=36%, signal=113%
GOBP_POSITIVE_REGULATION_OF_PEPTIDASE_ACTIVITY	GOBP_POSITIVE_REGULATION_OF_PEPTIDASE_ACTIVITY	4	0.516874	1.09396	0.359408	0.683797	1	35	tags=75%, list=31%, signal=105%
GOBP_PROTEIN_LOCALIZATION_TO_MEMBRANE	GOBP_PROTEIN_LOCALIZATION_TO_MEMBRANE	3	0.564096	1.0938	0.354	0.680923	1	22	tags=67%, list=20%, signal=81%
GOBP_EPITHELIAL_TUBE_MORPHOGENESIS	GOBP_EPITHELIAL_TUBE_MORPHOGENESIS	3	0.568807	1.09249	0.351515	0.680369	1	49	tags=100%, list=44%, signal=173%
GOBP_MUSCLE_CELL_DIFFERENTIATION	GOBP_MUSCLE_CELL_DIFFERENTIATION	5	0.48486	1.0918	0.366953	0.678818	1	41	tags=80%, list=37%, signal=121%
GOBP_TUBE_FORMATION	GOBP_TUBE_FORMATION	3	0.568807	1.08638	0.377049	0.685388	1	49	tags=100%, list=44%, signal=173%
GOBP_EPITHELIAL_TUBE_FORMATION	GOBP_EPITHELIAL_TUBE_FORMATION	3	0.568807	1.08457	0.359184	0.686028	1	49	tags=100%, list=44%, signal=173%
GOBP_NEURAL_TUBE_DEVELOPMENT	GOBP_NEURAL_TUBE_DEVELOPMENT	3	0.568807	1.08366	0.373673	0.684872	1	49	tags=100%, list=44%, signal=173%
GOBP_REGIONALIZATION	GOBP_REGIONALIZATION	3	0.550459	1.08219	0.373166	0.684684	1	51	tags=100%, list=46%, signal=179%
GOBP_ANIMAL_ORGAN_MORPHOGENESIS	GOBP_ANIMAL_ORGAN_MORPHOGENESIS	11	0.350011	1.08199	0.309693	0.681985	1	40	tags=73%, list=36%, signal=102%
GOBP_MORPHOGENESIS_OF_EMBRYONIC_EPITHELIUM	GOBP_MORPHOGENESIS_OF_EMBRYONIC_EPITHELIUM	3	0.568807	1.07936	0.371595	0.684047	1	49	tags=100%, list=44%, signal=173%
GOBP_CELLULAR_AMIDE_METABOLIC_PROCESS	GOBP_CELLULAR_AMIDE_METABOLIC_PROCESS	8	0.404447	1.07815	0.364055	0.683332	1	45	tags=75%, list=40%, signal=116%
GOBP_POSITIVE_REGULATION_OF_PROTEOLYSIS	GOBP_POSITIVE_REGULATION_OF_PROTEOLYSIS	4	0.516874	1.07606	0.398039	0.684297	1	35	tags=75%, list=31%, signal=105%
GOBP_PROTEIN_MATURATION	GOBP_PROTEIN_MATURATION	3	0.548165	1.0744	0.349609	0.68432	1	23	tags=67%, list=21%, signal=82%
GOBP_NEGATIVE_REGULATION_OF_CELL_CYCLE	GOBP_NEGATIVE_REGULATION_OF_CELL_CYCLE	4	0.509259	1.07137	0.401261	0.686932	1	56	tags=100%, list=50%, signal=193%
GOBP_POSITIVE_REGULATION_OF_COLD_INDUCED_THERMOGENESIS	GOBP_POSITIVE_REGULATION_OF_COLD_INDUCED_THERMOGENESIS	3	0.538515	1.07007	0.370809	0.686585	1	3	tags=33%, list=3%, signal=33%
GOBP_POSITIVE_REGULATION_OF_CELL_DEATH	GOBP_POSITIVE_REGULATION_OF_CELL_DEATH	9	0.378641	1.06986	0.382353	0.68398	1	72	tags=100%, list=64%, signal=258%
GOBP_REGULATION_OF_PROTEIN_LOCALIZATION_TO_MEMBRANE	GOBP_REGULATION_OF_PROTEIN_LOCALIZATION_TO_MEMBRANE	3	0.564096	1.06929	0.393375	0.681942	1	22	tags=67%, list=20%, signal=81%
GOBP_NEGATIVE_REGULATION_OF_PROTEOLYSIS	GOBP_NEGATIVE_REGULATION_OF_PROTEOLYSIS	4	0.509259	1.06438	0.401656	0.688386	1	56	tags=100%, list=50%, signal=193%
GOBP_IMMUNE_EFFECTOR_PROCESS	GOBP_IMMUNE_EFFECTOR_PROCESS	17	0.308924	1.06372	0.363855	0.686713	1	56	tags=71%, list=50%, signal=120%
GOBP_CARBOHYDRATE_DERIVATIVE_METABOLIC_PROCESS	GOBP_CARBOHYDRATE_DERIVATIVE_METABOLIC_PROCESS	10	0.363975	1.0536	0.366995	0.703282	1	25	tags=40%, list=22%, signal=47%
GOBP_REGULATION_OF_VASCULATURE_DEVELOPMENT	GOBP_REGULATION_OF_VASCULATURE_DEVELOPMENT	3	0.550459	1.05257	0.373077	0.702137	1	51	tags=100%, list=46%, signal=179%
GOBP_FORMATION_OF_PRIMARY_GERM_LAYER	GOBP_FORMATION_OF_PRIMARY_GERM_LAYER	4	0.494995	1.04815	0.409449	0.7079	1	31	tags=75%, list=28%, signal=100%
GOBP_ENDODERM_DEVELOPMENT	GOBP_ENDODERM_DEVELOPMENT	4	0.494995	1.04245	0.419958	0.716238	1	31	tags=75%, list=28%, signal=100%
GOBP_REGULATION_OF_CELL_SHAPE	GOBP_REGULATION_OF_CELL_SHAPE	3	0.541284	1.03918	0.411647	0.719392	1	52	tags=100%, list=46%, signal=182%
GOBP_REGULATION_OF_PEPTIDASE_ACTIVITY	GOBP_REGULATION_OF_PEPTIDASE_ACTIVITY	6	0.415094	1.03646	0.408994	0.721889	1	67	tags=100%, list=60%, signal=236%
GOBP_HEART_GROWTH	GOBP_HEART_GROWTH	4	0.485755	1.0339	0.444882	0.723635	1	40	tags=75%, list=36%, signal=113%
GOBP_PROTEIN_PROCESSING	GOBP_PROTEIN_PROCESSING	3	0.548165	1.03277	0.423529	0.722728	1	23	tags=67%, list=21%, signal=82%
GOBP_POSITIVE_REGULATION_OF_CYTOKINE_PRODUCTION	GOBP_POSITIVE_REGULATION_OF_CYTOKINE_PRODUCTION	8	0.377422	1.02522	0.423077	0.734128	1	29	tags=38%, list=26%, signal=47%
GOBP_HEART_PROCESS	GOBP_HEART_PROCESS	4	0.474662	1.02311	0.450644	0.735227	1	9	tags=50%, list=8%, signal=52%
GOBP_NEGATIVE_REGULATION_OF_PROTEIN_MODIFICATION_PROCESS	GOBP_NEGATIVE_REGULATION_OF_PROTEIN_MODIFICATION_PROCESS	7	0.398388	1.02093	0.433409	0.736535	1	28	tags=71%, list=25%, signal=89%
GOBP_ERK1_AND_ERK2_CASCADE	GOBP_ERK1_AND_ERK2_CASCADE	5	0.445284	1.01994	0.433476	0.735347	1	31	tags=60%, list=28%, signal=79%
GOBP_RESPONSE_TO_TYPE_I_INTERFERON	GOBP_RESPONSE_TO_TYPE_I_INTERFERON	3	0.53211	1.01891	0.450102	0.734232	1	53	tags=100%, list=47%, signal=185%
GOBP_ORGANONITROGEN_COMPOUND_CATABOLIC_PROCESS	GOBP_ORGANONITROGEN_COMPOUND_CATABOLIC_PROCESS	6	0.415094	1.01665	0.463942	0.735	1	67	tags=100%, list=60%, signal=236%
GOBP_ANTIMICROBIAL_HUMORAL_RESPONSE	GOBP_ANTIMICROBIAL_HUMORAL_RESPONSE	3	0.534138	1.01612	0.454732	0.733192	1	2	tags=33%, list=2%, signal=33%
GOBP_NEURON_PROJECTION_GUIDANCE	GOBP_NEURON_PROJECTION_GUIDANCE	4	0.469397	1.00536	0.466368	0.75129	1	41	tags=75%, list=37%, signal=114%
GOBP_NUCLEOSIDE_PHOSPHATE_BIOSYNTHETIC_PROCESS	GOBP_NUCLEOSIDE_PHOSPHATE_BIOSYNTHETIC_PROCESS	3	0.520004	1.00424	0.468813	0.750108	1	4	tags=33%, list=4%, signal=34%
GOBP_REGULATION_OF_RAS_PROTEIN_SIGNAL_TRANSDUCTION	GOBP_REGULATION_OF_RAS_PROTEIN_SIGNAL_TRANSDUCTION	6	0.408838	1.004	0.473568	0.747573	1	40	tags=67%, list=36%, signal=98%
GOBP_DIVALENT_INORGANIC_CATION_HOMEOSTASIS	GOBP_DIVALENT_INORGANIC_CATION_HOMEOSTASIS	4	0.472689	1.00182	0.453629	0.748982	1	9	tags=50%, list=8%, signal=52%
GOBP_CELLULAR_ION_HOMEOSTASIS	GOBP_CELLULAR_ION_HOMEOSTASIS	4	0.476651	1.00145	0.463511	0.746597	1	9	tags=50%, list=8%, signal=52%
GOBP_REGULATION_OF_CATABOLIC_PROCESS	GOBP_REGULATION_OF_CATABOLIC_PROCESS	10	0.335265	0.998486	0.469484	0.749317	1	8	tags=30%, list=7%, signal=29%
GOBP_GLAND_MORPHOGENESIS	GOBP_GLAND_MORPHOGENESIS	4	0.481482	0.994015	0.460446	0.754829	1	40	tags=75%, list=36%, signal=113%
GOBP_REGULATION_OF_CELLULAR_AMIDE_METABOLIC_PROCESS	GOBP_REGULATION_OF_CELLULAR_AMIDE_METABOLIC_PROCESS	4	0.461161	0.993322	0.455301	0.753337	1	37	tags=75%, list=33%, signal=108%
GOBP_REGULATION_OF_HEART_CONTRACTION	GOBP_REGULATION_OF_HEART_CONTRACTION	4	0.474662	0.989477	0.46473	0.758293	1	9	tags=50%, list=8%, signal=52%
GOBP_POSITIVE_REGULATION_OF_PROTEIN_METABOLIC_PROCESS	GOBP_POSITIVE_REGULATION_OF_PROTEIN_METABOLIC_PROCESS	18	0.269612	0.989206	0.460526	0.75578	1	46	tags=67%, list=41%, signal=95%
GOBP_REGULATION_OF_SYSTEM_PROCESS	GOBP_REGULATION_OF_SYSTEM_PROCESS	5	0.426884	0.987906	0.495745	0.755122	1	9	tags=40%, list=8%, signal=42%
GOBP_REGULATION_OF_BLOOD_CIRCULATION	GOBP_REGULATION_OF_BLOOD_CIRCULATION	4	0.474662	0.985198	0.508097	0.757613	1	9	tags=50%, list=8%, signal=52%
GOBP_DEVELOPMENTAL_GROWTH	GOBP_DEVELOPMENTAL_GROWTH	10	0.332037	0.974799	0.453901	0.774699	1	41	tags=70%, list=37%, signal=101%
GOBP_METAL_ION_HOMEOSTASIS	GOBP_METAL_ION_HOMEOSTASIS	6	0.399528	0.971429	0.503356	0.778239	1	9	tags=33%, list=8%, signal=34%
GOBP_ION_HOMEOSTASIS	GOBP_ION_HOMEOSTASIS	6	0.399528	0.968044	0.510204	0.781699	1	9	tags=33%, list=8%, signal=34%
GOBP_REGULATION_OF_CELLULAR_CATABOLIC_PROCESS	GOBP_REGULATION_OF_CELLULAR_CATABOLIC_PROCESS	10	0.335265	0.966301	0.515982	0.781669	1	8	tags=30%, list=7%, signal=29%
GOBP_REGULATION_OF_NEURON_DIFFERENTIATION	GOBP_REGULATION_OF_NEURON_DIFFERENTIATION	3	0.504587	0.955188	0.522727	0.800033	1	56	tags=100%, list=50%, signal=195%
GOBP_NEURAL_CREST_CELL_MIGRATION	GOBP_NEURAL_CREST_CELL_MIGRATION	3	0.500052	0.950847	0.529158	0.80567	1	31	tags=67%, list=28%, signal=90%
GOBP_ORGANOPHOSPHATE_METABOLIC_PROCESS	GOBP_ORGANOPHOSPHATE_METABOLIC_PROCESS	7	0.375946	0.950241	0.533175	0.803847	1	24	tags=43%, list=21%, signal=51%
GOBP_NEUROGENESIS	GOBP_NEUROGENESIS	16	0.273133	0.950041	0.519231	0.801295	1	41	tags=56%, list=37%, signal=76%
GOBP_REGULATION_OF_PROTEIN_MODIFICATION_BY_SMALL_PROTEIN_CONJUGATION_OR_REMOVAL	GOBP_REGULATION_OF_PROTEIN_MODIFICATION_BY_SMALL_PROTEIN_CONJUGATION_OR_REMOVAL	3	0.493675	0.94753	0.545272	0.802876	1	7	tags=33%, list=6%, signal=35%
GOBP_PHOSPHOLIPID_METABOLIC_PROCESS	GOBP_PHOSPHOLIPID_METABOLIC_PROCESS	3	0.498393	0.943265	0.519763	0.807602	1	24	tags=67%, list=21%, signal=83%
GOBP_REGULATION_OF_MUSCLE_CELL_DIFFERENTIATION	GOBP_REGULATION_OF_MUSCLE_CELL_DIFFERENTIATION	4	0.445341	0.942647	0.516779	0.805755	1	41	tags=75%, list=37%, signal=114%
GOBP_GROWTH	GOBP_GROWTH	13	0.2893	0.938484	0.55	0.811257	1	41	tags=62%, list=37%, signal=86%
GOBP_SMALL_MOLECULE_METABOLIC_PROCESS	GOBP_SMALL_MOLECULE_METABOLIC_PROCESS	11	0.307277	0.937839	0.525253	0.809602	1	4	tags=18%, list=4%, signal=17%
GOBP_MYELOID_LEUKOCYTE_ACTIVATION	GOBP_MYELOID_LEUKOCYTE_ACTIVATION	10	0.325124	0.937286	0.536458	0.807596	1	13	tags=20%, list=12%, signal=21%
GOBP_POSITIVE_REGULATION_OF_IMMUNE_EFFECTOR_PROCESS	GOBP_POSITIVE_REGULATION_OF_IMMUNE_EFFECTOR_PROCESS	5	0.411215	0.937066	0.556936	0.805045	1	67	tags=100%, list=60%, signal=238%
GOBP_ADAPTIVE_THERMOGENESIS	GOBP_ADAPTIVE_THERMOGENESIS	4	0.437339	0.934405	0.524793	0.807236	1	3	tags=25%, list=3%, signal=25%
GOBP_PLASMA_MEMBRANE_ORGANIZATION	GOBP_PLASMA_MEMBRANE_ORGANIZATION	4	0.441799	0.931589	0.53861	0.809379	1	40	tags=75%, list=36%, signal=113%
GOBP_POSITIVE_REGULATION_OF_TRANSCRIPTION_BY_RNA_POLYMERASE_II	GOBP_POSITIVE_REGULATION_OF_TRANSCRIPTION_BY_RNA_POLYMERASE_II	5	0.409254	0.922954	0.547974	0.822595	1	49	tags=80%, list=44%, signal=136%
GOBP_LEUKOCYTE_MEDIATED_IMMUNITY	GOBP_LEUKOCYTE_MEDIATED_IMMUNITY	11	0.299063	0.915753	0.554779	0.832903	1	26	tags=36%, list=23%, signal=43%
GOBP_REGULATION_OF_CATION_CHANNEL_ACTIVITY	GOBP_REGULATION_OF_CATION_CHANNEL_ACTIVITY	3	0.48849	0.91385	0.574642	0.83332	1	30	tags=67%, list=27%, signal=89%
GOBP_CELL_PART_MORPHOGENESIS	GOBP_CELL_PART_MORPHOGENESIS	8	0.342158	0.912924	0.569124	0.831881	1	41	tags=75%, list=37%, signal=110%
GOBP_RESPONSE_TO_METAL_ION	GOBP_RESPONSE_TO_METAL_ION	4	0.426743	0.912353	0.542553	0.829943	1	24	tags=50%, list=21%, signal=61%
GOBP_CELLULAR_COMPONENT_MORPHOGENESIS	GOBP_CELLULAR_COMPONENT_MORPHOGENESIS	8	0.342158	0.906327	0.566591	0.837855	1	41	tags=75%, list=37%, signal=110%
GOBP_NEGATIVE_REGULATION_OF_EPITHELIAL_CELL_PROLIFERATION	GOBP_NEGATIVE_REGULATION_OF_EPITHELIAL_CELL_PROLIFERATION	4	0.432631	0.906043	0.569959	0.835419	1	40	tags=75%, list=36%, signal=113%
GOBP_NUCLEOBASE_CONTAINING_SMALL_MOLECULE_METABOLIC_PROCESS	GOBP_NUCLEOBASE_CONTAINING_SMALL_MOLECULE_METABOLIC_PROCESS	4	0.424501	0.904013	0.580972	0.836116	1	4	tags=25%, list=4%, signal=25%
GOBP_NEGATIVE_REGULATION_OF_CELLULAR_COMPONENT_ORGANIZATION	GOBP_NEGATIVE_REGULATION_OF_CELLULAR_COMPONENT_ORGANIZATION	3	0.46789	0.898323	0.607287	0.84364	1	60	tags=100%, list=54%, signal=210%
GOBP_ANATOMICAL_STRUCTURE_FORMATION_INVOLVED_IN_MORPHOGENESIS	GOBP_ANATOMICAL_STRUCTURE_FORMATION_INVOLVED_IN_MORPHOGENESIS	12	0.281055	0.895204	0.574419	0.846279	1	51	tags=75%, list=46%, signal=123%
GOBP_REGULATION_OF_ENDOCYTOSIS	GOBP_REGULATION_OF_ENDOCYTOSIS	3	0.46789	0.894521	0.609658	0.844412	1	60	tags=100%, list=54%, signal=210%
GOBP_LEUKOCYTE_MIGRATION	GOBP_LEUKOCYTE_MIGRATION	9	0.31332	0.887835	0.580435	0.853757	1	13	tags=22%, list=12%, signal=23%
GOBP_GASTRULATION	GOBP_GASTRULATION	5	0.393678	0.886416	0.57931	0.85346	1	31	tags=60%, list=28%, signal=79%
GOBP_REGULATION_OF_RESPONSE_TO_EXTERNAL_STIMULUS	GOBP_REGULATION_OF_RESPONSE_TO_EXTERNAL_STIMULUS	12	0.284939	0.884864	0.571072	0.853435	1	55	tags=83%, list=49%, signal=146%
GOBP_POSITIVE_REGULATION_OF_CELL_SUBSTRATE_ADHESION	GOBP_POSITIVE_REGULATION_OF_CELL_SUBSTRATE_ADHESION	4	0.413474	0.884489	0.609856	0.851216	1	43	tags=75%, list=38%, signal=117%
GOBP_REGULATION_OF_TRANSMEMBRANE_RECEPTOR_PROTEIN_SERINE_THREONINE_KINASE_SIGNALING_PATHWAY	GOBP_REGULATION_OF_TRANSMEMBRANE_RECEPTOR_PROTEIN_SERINE_THREONINE_KINASE_SIGNALING_PATHWAY	3	0.449541	0.883911	0.617647	0.849326	1	62	tags=100%, list=55%, signal=218%
GOBP_NEURON_DEVELOPMENT	GOBP_NEURON_DEVELOPMENT	11	0.285274	0.882095	0.607317	0.849688	1	41	tags=64%, list=37%, signal=91%
GOBP_CELL_CYCLE_PROCESS	GOBP_CELL_CYCLE_PROCESS	4	0.413773	0.878925	0.614719	0.852457	1	40	tags=75%, list=36%, signal=113%
GOBP_REGULATION_OF_VESICLE_MEDIATED_TRANSPORT	GOBP_REGULATION_OF_VESICLE_MEDIATED_TRANSPORT	3	0.46789	0.878671	0.642857	0.850038	1	60	tags=100%, list=54%, signal=210%
GOBP_NEURON_DIFFERENTIATION	GOBP_NEURON_DIFFERENTIATION	14	0.263451	0.878651	0.637002	0.847208	1	41	tags=57%, list=37%, signal=79%
GOBP_MONONUCLEAR_CELL_DIFFERENTIATION	GOBP_MONONUCLEAR_CELL_DIFFERENTIATION	3	0.458716	0.87781	0.621782	0.845912	1	61	tags=100%, list=54%, signal=214%
GOBP_AMEBOIDAL_TYPE_CELL_MIGRATION	GOBP_AMEBOIDAL_TYPE_CELL_MIGRATION	7	0.341126	0.876536	0.591518	0.845174	1	40	tags=71%, list=36%, signal=104%
GOBP_REGULATION_OF_CELL_DEVELOPMENT	GOBP_REGULATION_OF_CELL_DEVELOPMENT	7	0.347398	0.874217	0.639738	0.846498	1	43	tags=86%, list=38%, signal=130%
GOBP_ENZYME_LINKED_RECEPTOR_PROTEIN_SIGNALING_PATHWAY	GOBP_ENZYME_LINKED_RECEPTOR_PROTEIN_SIGNALING_PATHWAY	14	0.264458	0.87029	0.651961	0.85093	1	71	tags=93%, list=63%, signal=222%
GOBP_POSITIVE_REGULATION_OF_DEVELOPMENTAL_PROCESS	GOBP_POSITIVE_REGULATION_OF_DEVELOPMENTAL_PROCESS	11	0.290181	0.870276	0.612346	0.848084	1	43	tags=73%, list=38%, signal=106%
GOBP_TRANSFORMING_GROWTH_FACTOR_BETA_RECEPTOR_SIGNALING_PATHWAY	GOBP_TRANSFORMING_GROWTH_FACTOR_BETA_RECEPTOR_SIGNALING_PATHWAY	3	0.45081	0.869827	0.603586	0.84592	1	10	tags=33%, list=9%, signal=36%
GOBP_REGULATION_OF_PRODUCTION_OF_MOLECULAR_MEDIATOR_OF_IMMUNE_RESPONSE	GOBP_REGULATION_OF_PRODUCTION_OF_MOLECULAR_MEDIATOR_OF_IMMUNE_RESPONSE	4	0.407407	0.865585	0.62578	0.850894	1	67	tags=100%, list=60%, signal=240%
GOBP_PROTEIN_LOCALIZATION_TO_ORGANELLE	GOBP_PROTEIN_LOCALIZATION_TO_ORGANELLE	4	0.407407	0.864532	0.592275	0.850104	1	67	tags=100%, list=60%, signal=240%
GOBP_OSSIFICATION	GOBP_OSSIFICATION	6	0.356207	0.864264	0.621622	0.847706	1	40	tags=67%, list=36%, signal=98%
GOBP_CYTOKINE_PRODUCTION_INVOLVED_IN_IMMUNE_RESPONSE	GOBP_CYTOKINE_PRODUCTION_INVOLVED_IN_IMMUNE_RESPONSE	4	0.407407	0.863573	0.625806	0.846074	1	67	tags=100%, list=60%, signal=240%
GOBP_RESPONSE_TO_ENDOGENOUS_STIMULUS	GOBP_RESPONSE_TO_ENDOGENOUS_STIMULUS	18	0.241216	0.863555	0.634021	0.843326	1	20	tags=28%, list=18%, signal=28%
GOBP_TISSUE_MORPHOGENESIS	GOBP_TISSUE_MORPHOGENESIS	7	0.340446	0.860716	0.664303	0.845945	1	49	tags=86%, list=44%, signal=143%
GOBP_LIPID_LOCALIZATION	GOBP_LIPID_LOCALIZATION	3	0.458716	0.856984	0.632135	0.849995	1	61	tags=100%, list=54%, signal=214%
GOBP_FATTY_ACID_METABOLIC_PROCESS	GOBP_FATTY_ACID_METABOLIC_PROCESS	4	0.409836	0.855546	0.635992	0.849745	1	0	tags=25%, list=0%, signal=24%
GOBP_CELL_SURFACE_RECEPTOR_SIGNALING_PATHWAY_INVOLVED_IN_CELL_CELL_SIGNALING	GOBP_CELL_SURFACE_RECEPTOR_SIGNALING_PATHWAY_INVOLVED_IN_CELL_CELL_SIGNALING	6	0.358491	0.854918	0.638075	0.848198	1	73	tags=100%, list=65%, signal=272%
GOBP_POSITIVE_REGULATION_OF_CELL_ADHESION	GOBP_POSITIVE_REGULATION_OF_CELL_ADHESION	6	0.34935	0.852048	0.620545	0.850463	1	43	tags=67%, list=38%, signal=102%
GOBP_POSITIVE_REGULATION_OF_CYSTEINE_TYPE_ENDOPEPTIDASE_ACTIVITY	GOBP_POSITIVE_REGULATION_OF_CYSTEINE_TYPE_ENDOPEPTIDASE_ACTIVITY	3	0.44132	0.850031	0.662447	0.851517	1	35	tags=67%, list=31%, signal=94%
GOBP_PRODUCTION_OF_MOLECULAR_MEDIATOR_OF_IMMUNE_RESPONSE	GOBP_PRODUCTION_OF_MOLECULAR_MEDIATOR_OF_IMMUNE_RESPONSE	4	0.407407	0.848576	0.654348	0.851466	1	67	tags=100%, list=60%, signal=240%
GOBP_G_PROTEIN_COUPLED_RECEPTOR_SIGNALING_PATHWAY	GOBP_G_PROTEIN_COUPLED_RECEPTOR_SIGNALING_PATHWAY	4	0.408163	0.848444	0.640167	0.848996	1	0	tags=25%, list=0%, signal=24%
GOBP_ORGAN_GROWTH	GOBP_ORGAN_GROWTH	5	0.373832	0.846398	0.637149	0.850134	1	71	tags=100%, list=63%, signal=261%
GOBP_REGULATION_OF_ANATOMICAL_STRUCTURE_SIZE	GOBP_REGULATION_OF_ANATOMICAL_STRUCTURE_SIZE	6	0.341297	0.843413	0.683652	0.853131	1	0	tags=17%, list=0%, signal=16%
GOBP_CELL_CYCLE	GOBP_CELL_CYCLE	11	0.280793	0.841272	0.658654	0.85431	1	25	tags=36%, list=22%, signal=42%
GOBP_MONOCARBOXYLIC_ACID_METABOLIC_PROCESS	GOBP_MONOCARBOXYLIC_ACID_METABOLIC_PROCESS	5	0.371747	0.840519	0.665924	0.853083	1	0	tags=20%, list=0%, signal=19%
GOBP_ORGANIC_ACID_METABOLIC_PROCESS	GOBP_ORGANIC_ACID_METABOLIC_PROCESS	6	0.346021	0.839715	0.668874	0.851791	1	0	tags=17%, list=0%, signal=16%
GOBP_REGULATION_OF_CYSTEINE_TYPE_ENDOPEPTIDASE_ACTIVITY	GOBP_REGULATION_OF_CYSTEINE_TYPE_ENDOPEPTIDASE_ACTIVITY	3	0.44132	0.837403	0.661224	0.85344	1	35	tags=67%, list=31%, signal=94%
GOBP_UROGENITAL_SYSTEM_DEVELOPMENT	GOBP_UROGENITAL_SYSTEM_DEVELOPMENT	3	0.440367	0.834737	0.695833	0.855895	1	63	tags=100%, list=56%, signal=222%
GOBP_ORGANIC_ACID_TRANSPORT	GOBP_ORGANIC_ACID_TRANSPORT	3	0.431193	0.827983	0.67623	0.865397	1	64	tags=100%, list=57%, signal=227%
GOBP_DEVELOPMENTAL_CELL_GROWTH	GOBP_DEVELOPMENTAL_CELL_GROWTH	4	0.384442	0.820554	0.695296	0.876225	1	1	tags=25%, list=1%, signal=24%
GOBP_NEGATIVE_REGULATION_OF_CELL_ADHESION	GOBP_NEGATIVE_REGULATION_OF_CELL_ADHESION	6	0.333974	0.819737	0.665909	0.875143	1	25	tags=50%, list=22%, signal=61%
GOBP_CARBOXYLIC_ACID_TRANSPORT	GOBP_CARBOXYLIC_ACID_TRANSPORT	3	0.431193	0.815619	0.719124	0.880202	1	64	tags=100%, list=57%, signal=227%
GOBP_ORGANIC_ACID_TRANSMEMBRANE_TRANSPORT	GOBP_ORGANIC_ACID_TRANSMEMBRANE_TRANSPORT	3	0.431193	0.812662	0.726141	0.88271	1	64	tags=100%, list=57%, signal=227%
GOBP_ORGANIC_ANION_TRANSPORT	GOBP_ORGANIC_ANION_TRANSPORT	3	0.431193	0.80974	0.724	0.88496	1	64	tags=100%, list=57%, signal=227%
GOBP_NEGATIVE_REGULATION_OF_BIOSYNTHETIC_PROCESS	GOBP_NEGATIVE_REGULATION_OF_BIOSYNTHETIC_PROCESS	9	0.287086	0.808084	0.689498	0.88513	1	37	tags=67%, list=33%, signal=92%
GOBP_POSITIVE_REGULATION_OF_PRODUCTION_OF_MOLECULAR_MEDIATOR_OF_IMMUNE_RESPONSE	GOBP_POSITIVE_REGULATION_OF_PRODUCTION_OF_MOLECULAR_MEDIATOR_OF_IMMUNE_RESPONSE	3	0.40367	0.784554	0.755601	0.92169	1	67	tags=100%, list=60%, signal=242%
GOBP_PATTERN_SPECIFICATION_PROCESS	GOBP_PATTERN_SPECIFICATION_PROCESS	4	0.37963	0.784063	0.75	0.919572	1	70	tags=100%, list=63%, signal=257%
GOBP_CONNECTIVE_TISSUE_DEVELOPMENT	GOBP_CONNECTIVE_TISSUE_DEVELOPMENT	4	0.37037	0.777052	0.764957	0.928098	1	71	tags=100%, list=63%, signal=263%
GOBP_DEVELOPMENTAL_PROCESS_INVOLVED_IN_REPRODUCTION	GOBP_DEVELOPMENTAL_PROCESS_INVOLVED_IN_REPRODUCTION	6	0.320353	0.776587	0.738532	0.926095	1	58	tags=83%, list=52%, signal=164%
GOBP_SECRETION	GOBP_SECRETION	14	0.237148	0.774487	0.76601	0.926513	1	79	tags=93%, list=71%, signal=276%
GOBP_CYTOKINE_PRODUCTION	GOBP_CYTOKINE_PRODUCTION	13	0.246007	0.773091	0.746067	0.925617	1	7	tags=15%, list=6%, signal=15%
GOBP_REGULATION_OF_PROTEIN_SERINE_THREONINE_KINASE_ACTIVITY	GOBP_REGULATION_OF_PROTEIN_SERINE_THREONINE_KINASE_ACTIVITY	7	0.298619	0.77302	0.752252	0.922932	1	35	tags=71%, list=31%, signal=97%
GOBP_EXOCYTOSIS	GOBP_EXOCYTOSIS	11	0.256901	0.77197	0.748756	0.921692	1	56	tags=73%, list=50%, signal=131%
GOBP_VACUOLE_ORGANIZATION	GOBP_VACUOLE_ORGANIZATION	3	0.40367	0.769178	0.788382	0.923113	1	67	tags=100%, list=60%, signal=242%
GOBP_POSITIVE_REGULATION_OF_CELL_DIFFERENTIATION	GOBP_POSITIVE_REGULATION_OF_CELL_DIFFERENTIATION	9	0.274623	0.76901	0.759036	0.920578	1	43	tags=78%, list=38%, signal=116%
GOBP_POSITIVE_REGULATION_OF_CYTOKINE_PRODUCTION_INVOLVED_IN_IMMUNE_RESPONSE	GOBP_POSITIVE_REGULATION_OF_CYTOKINE_PRODUCTION_INVOLVED_IN_IMMUNE_RESPONSE	3	0.40367	0.768483	0.775794	0.918732	1	67	tags=100%, list=60%, signal=242%
GOBP_ESTABLISHMENT_OF_PROTEIN_LOCALIZATION_TO_ORGANELLE	GOBP_ESTABLISHMENT_OF_PROTEIN_LOCALIZATION_TO_ORGANELLE	3	0.40367	0.768123	0.767094	0.916529	1	67	tags=100%, list=60%, signal=242%
GOBP_CELL_GROWTH	GOBP_CELL_GROWTH	7	0.300074	0.763845	0.777533	0.92028	1	1	tags=14%, list=1%, signal=14%
GOBP_ENDODERMAL_CELL_DIFFERENTIATION	GOBP_ENDODERMAL_CELL_DIFFERENTIATION	3	0.40367	0.763247	0.779559	0.918395	1	31	tags=67%, list=28%, signal=90%
GOBP_LYTIC_VACUOLE_ORGANIZATION	GOBP_LYTIC_VACUOLE_ORGANIZATION	3	0.40367	0.763167	0.762887	0.915792	1	67	tags=100%, list=60%, signal=242%
GOBP_CELL_CELL_SIGNALING_BY_WNT	GOBP_CELL_CELL_SIGNALING_BY_WNT	4	0.351852	0.7619	0.740042	0.914884	1	73	tags=100%, list=65%, signal=277%
GOBP_ENDODERM_FORMATION	GOBP_ENDODERM_FORMATION	3	0.40367	0.760448	0.777555	0.914462	1	31	tags=67%, list=28%, signal=90%
GOBP_PROTEIN_KINASE_B_SIGNALING	GOBP_PROTEIN_KINASE_B_SIGNALING	4	0.361111	0.759241	0.785863	0.913706	1	72	tags=100%, list=64%, signal=270%
GOBP_REGULATION_OF_GTPASE_ACTIVITY	GOBP_REGULATION_OF_GTPASE_ACTIVITY	3	0.397217	0.755441	0.800774	0.916626	1	13	tags=33%, list=12%, signal=37%
GOBP_DEVELOPMENTAL_GROWTH_INVOLVED_IN_MORPHOGENESIS	GOBP_DEVELOPMENTAL_GROWTH_INVOLVED_IN_MORPHOGENESIS	5	0.331951	0.752641	0.787097	0.917804	1	1	tags=20%, list=1%, signal=19%
GOBP_NEGATIVE_REGULATION_OF_IMMUNE_SYSTEM_PROCESS	GOBP_NEGATIVE_REGULATION_OF_IMMUNE_SYSTEM_PROCESS	7	0.292857	0.749359	0.783439	0.919549	1	20	tags=43%, list=18%, signal=49%
GOBP_EXTRINSIC_APOPTOTIC_SIGNALING_PATHWAY	GOBP_EXTRINSIC_APOPTOTIC_SIGNALING_PATHWAY	3	0.395143	0.748269	0.806517	0.918425	1	40	tags=67%, list=36%, signal=101%
GOBP_CANONICAL_WNT_SIGNALING_PATHWAY	GOBP_CANONICAL_WNT_SIGNALING_PATHWAY	4	0.351852	0.747753	0.789583	0.916488	1	73	tags=100%, list=65%, signal=277%
GOBP_REGULATION_OF_WNT_SIGNALING_PATHWAY	GOBP_REGULATION_OF_WNT_SIGNALING_PATHWAY	4	0.351852	0.747214	0.782609	0.914659	1	73	tags=100%, list=65%, signal=277%
GOBP_REGULATION_OF_CELL_ADHESION	GOBP_REGULATION_OF_CELL_ADHESION	12	0.240526	0.745257	0.768856	0.914593	1	43	tags=58%, list=38%, signal=85%
GOBP_POSITIVE_REGULATION_OF_PROTEIN_KINASE_B_SIGNALING	GOBP_POSITIVE_REGULATION_OF_PROTEIN_KINASE_B_SIGNALING	4	0.361111	0.744476	0.825911	0.912893	1	72	tags=100%, list=64%, signal=270%
GOBP_POSITIVE_REGULATION_OF_PROTEIN_MODIFICATION_PROCESS	GOBP_POSITIVE_REGULATION_OF_PROTEIN_MODIFICATION_PROCESS	16	0.215193	0.733278	0.802992	0.924885	1	51	tags=69%, list=46%, signal=108%
GOBP_REGULATION_OF_CYTOSKELETON_ORGANIZATION	GOBP_REGULATION_OF_CYTOSKELETON_ORGANIZATION	3	0.375471	0.731606	0.819639	0.924438	1	13	tags=33%, list=12%, signal=37%
GOBP_PROTEOLYSIS	GOBP_PROTEOLYSIS	17	0.202832	0.728573	0.814815	0.925772	1	35	tags=47%, list=31%, signal=58%
GOBP_CELLULAR_LIPID_METABOLIC_PROCESS	GOBP_CELLULAR_LIPID_METABOLIC_PROCESS	9	0.254179	0.726538	0.819048	0.925913	1	12	tags=22%, list=11%, signal=23%
GOBP_REGULATION_OF_CELLULAR_RESPONSE_TO_STRESS	GOBP_REGULATION_OF_CELLULAR_RESPONSE_TO_STRESS	3	0.379702	0.724682	0.840164	0.92567	1	40	tags=67%, list=36%, signal=101%
GOBP_NEGATIVE_REGULATION_OF_CELL_DEATH	GOBP_NEGATIVE_REGULATION_OF_CELL_DEATH	6	0.292453	0.723826	0.799136	0.924054	1	80	tags=100%, list=71%, signal=331%
GOBP_POSITIVE_REGULATION_OF_PHOSPHORUS_METABOLIC_PROCESS	GOBP_POSITIVE_REGULATION_OF_PHOSPHORUS_METABOLIC_PROCESS	14	0.212981	0.717129	0.817961	0.929899	1	51	tags=71%, list=46%, signal=115%
GOBP_CHONDROCYTE_DIFFERENTIATION	GOBP_CHONDROCYTE_DIFFERENTIATION	3	0.366972	0.7147	0.814672	0.930221	1	71	tags=100%, list=63%, signal=266%
GOBP_CELL_PROJECTION_ORGANIZATION	GOBP_CELL_PROJECTION_ORGANIZATION	11	0.232453	0.710433	0.825123	0.932718	1	41	tags=55%, list=37%, signal=78%
GOBP_CELL_CELL_ADHESION_VIA_PLASMA_MEMBRANE_ADHESION_MOLECULES	GOBP_CELL_CELL_ADHESION_VIA_PLASMA_MEMBRANE_ADHESION_MOLECULES	6	0.292453	0.702778	0.854123	0.939302	1	80	tags=100%, list=71%, signal=331%
GOBP_NEGATIVE_REGULATION_OF_GROWTH	GOBP_NEGATIVE_REGULATION_OF_GROWTH	5	0.301794	0.701804	0.815735	0.937766	1	40	tags=60%, list=36%, signal=89%
GOBP_ANATOMICAL_STRUCTURE_MATURATION	GOBP_ANATOMICAL_STRUCTURE_MATURATION	3	0.366972	0.698134	0.871579	0.939435	1	71	tags=100%, list=63%, signal=266%
GOBP_POSITIVE_REGULATION_OF_CELL_POPULATION_PROLIFERATION	GOBP_POSITIVE_REGULATION_OF_CELL_POPULATION_PROLIFERATION	12	0.227922	0.697501	0.835381	0.937661	1	40	tags=50%, list=36%, signal=69%
GOBP_DEVELOPMENTAL_MATURATION	GOBP_DEVELOPMENTAL_MATURATION	3	0.366972	0.696832	0.860236	0.935827	1	71	tags=100%, list=63%, signal=266%
GOBP_BONE_DEVELOPMENT	GOBP_BONE_DEVELOPMENT	3	0.366972	0.694769	0.840824	0.935638	1	71	tags=100%, list=63%, signal=266%
GOBP_CARTILAGE_DEVELOPMENT	GOBP_CARTILAGE_DEVELOPMENT	3	0.366972	0.692137	0.866667	0.936191	1	71	tags=100%, list=63%, signal=266%
GOBP_RESPONSE_TO_GROWTH_FACTOR	GOBP_RESPONSE_TO_GROWTH_FACTOR	13	0.208606	0.691989	0.846914	0.933784	1	41	tags=54%, list=37%, signal=75%
GOBP_REGULATION_OF_STRIATED_MUSCLE_CELL_DIFFERENTIATION	GOBP_REGULATION_OF_STRIATED_MUSCLE_CELL_DIFFERENTIATION	3	0.357165	0.684135	0.869023	0.939695	1	41	tags=67%, list=37%, signal=102%
GOBP_MAPK_CASCADE	GOBP_MAPK_CASCADE	13	0.209401	0.683653	0.862651	0.937663	1	44	tags=62%, list=39%, signal=90%
GOBP_REGULATION_OF_MAPK_CASCADE	GOBP_REGULATION_OF_MAPK_CASCADE	13	0.209401	0.682211	0.879717	0.936829	1	44	tags=62%, list=39%, signal=90%
GOBP_REGULATION_OF_RESPONSE_TO_CYTOKINE_STIMULUS	GOBP_REGULATION_OF_RESPONSE_TO_CYTOKINE_STIMULUS	4	0.324074	0.680302	0.84472	0.936541	1	76	tags=100%, list=68%, signal=300%
GOBP_GLYCEROLIPID_METABOLIC_PROCESS	GOBP_GLYCEROLIPID_METABOLIC_PROCESS	3	0.351447	0.678091	0.865462	0.936496	1	12	tags=33%, list=11%, signal=36%
GOBP_REGULATION_OF_RESPONSE_TO_STRESS	GOBP_REGULATION_OF_RESPONSE_TO_STRESS	11	0.221992	0.671104	0.882217	0.941055	1	55	tags=82%, list=49%, signal=145%
GOBP_CELL_ACTIVATION	GOBP_CELL_ACTIVATION	19	0.18401	0.670705	0.849057	0.938964	1	13	tags=16%, list=12%, signal=15%
GOBP_REGULATION_OF_PEPTIDE_TRANSPORT	GOBP_REGULATION_OF_PEPTIDE_TRANSPORT	3	0.345499	0.657355	0.890196	0.949742	1	40	tags=67%, list=36%, signal=101%
GOBP_LIPID_METABOLIC_PROCESS	GOBP_LIPID_METABOLIC_PROCESS	12	0.209644	0.652697	0.88756	0.951684	1	0	tags=8%, list=0%, signal=7%
GOBP_REGULATION_OF_ANION_TRANSPORT	GOBP_REGULATION_OF_ANION_TRANSPORT	4	0.307358	0.644266	0.880165	0.956973	1	51	tags=75%, list=46%, signal=133%
GOBP_GLIOGENESIS	GOBP_GLIOGENESIS	3	0.346747	0.640361	0.915401	0.958226	1	40	tags=67%, list=36%, signal=101%
GOBP_REGULATION_OF_MULTICELLULAR_ORGANISMAL_DEVELOPMENT	GOBP_REGULATION_OF_MULTICELLULAR_ORGANISMAL_DEVELOPMENT	12	0.207005	0.635919	0.893204	0.959314	1	53	tags=75%, list=47%, signal=127%
GOBP_CELLULAR_RESPONSE_TO_NITROGEN_COMPOUND	GOBP_CELLULAR_RESPONSE_TO_NITROGEN_COMPOUND	3	0.336391	0.635289	0.911392	0.957232	1	37	tags=67%, list=33%, signal=97%
GOBP_ESTABLISHMENT_OF_PROTEIN_LOCALIZATION	GOBP_ESTABLISHMENT_OF_PROTEIN_LOCALIZATION	9	0.223301	0.625022	0.917241	0.963991	1	88	tags=100%, list=79%, signal=429%
GOBP_SYNAPSE_ORGANIZATION	GOBP_SYNAPSE_ORGANIZATION	4	0.307764	0.622538	0.91195	0.963508	1	51	tags=75%, list=46%, signal=133%
GOBP_HOMOPHILIC_CELL_ADHESION_VIA_PLASMA_MEMBRANE_ADHESION_MOLECULES	GOBP_HOMOPHILIC_CELL_ADHESION_VIA_PLASMA_MEMBRANE_ADHESION_MOLECULES	4	0.287037	0.604923	0.920668	0.974515	1	80	tags=100%, list=71%, signal=338%
GOBP_MYELOID_LEUKOCYTE_MEDIATED_IMMUNITY	GOBP_MYELOID_LEUKOCYTE_MEDIATED_IMMUNITY	8	0.221154	0.602699	0.93932	0.973624	1	88	tags=100%, list=79%, signal=433%
GOBP_OSTEOBLAST_DIFFERENTIATION	GOBP_OSTEOBLAST_DIFFERENTIATION	3	0.319725	0.601757	0.915385	0.971743	1	37	tags=67%, list=33%, signal=97%
GOBP_PEPTIDE_CROSS_LINKING	GOBP_PEPTIDE_CROSS_LINKING	3	0.316012	0.595988	0.948413	0.973369	1	31	tags=67%, list=28%, signal=90%
GOBP_EMBRYO_DEVELOPMENT_ENDING_IN_BIRTH_OR_EGG_HATCHING	GOBP_EMBRYO_DEVELOPMENT_ENDING_IN_BIRTH_OR_EGG_HATCHING	7	0.233555	0.595637	0.931416	0.971154	1	20	tags=29%, list=18%, signal=33%
GOBP_CELL_ACTIVATION_INVOLVED_IN_IMMUNE_RESPONSE	GOBP_CELL_ACTIVATION_INVOLVED_IN_IMMUNE_RESPONSE	8	0.221154	0.590482	0.935698	0.972201	1	88	tags=100%, list=79%, signal=433%
GOBP_REGULATION_OF_HEMOPOIESIS	GOBP_REGULATION_OF_HEMOPOIESIS	3	0.311927	0.586105	0.939096	0.972592	1	77	tags=100%, list=69%, signal=311%
GOBP_HOMOTYPIC_CELL_CELL_ADHESION	GOBP_HOMOTYPIC_CELL_CELL_ADHESION	3	0.306987	0.585046	0.952286	0.970799	1	43	tags=67%, list=38%, signal=105%
GOBP_TISSUE_MIGRATION	GOBP_TISSUE_MIGRATION	4	0.280093	0.579394	0.948889	0.972081	1	40	tags=75%, list=36%, signal=113%
GOBP_NEGATIVE_REGULATION_OF_SMALL_GTPASE_MEDIATED_SIGNAL_TRANSDUCTION	GOBP_NEGATIVE_REGULATION_OF_SMALL_GTPASE_MEDIATED_SIGNAL_TRANSDUCTION	4	0.258929	0.560924	0.968619	0.980852	1	56	tags=75%, list=50%, signal=145%
GOBP_REGULATION_OF_CELLULAR_COMPONENT_BIOGENESIS	GOBP_REGULATION_OF_CELLULAR_COMPONENT_BIOGENESIS	5	0.24576	0.5576	0.95279	0.980234	1	52	tags=80%, list=46%, signal=143%
GOBP_HETEROPHILIC_CELL_CELL_ADHESION_VIA_PLASMA_MEMBRANE_CELL_ADHESION_MOLECULES	GOBP_HETEROPHILIC_CELL_CELL_ADHESION_VIA_PLASMA_MEMBRANE_CELL_ADHESION_MOLECULES	3	0.284404	0.548888	0.955645	0.982165	1	80	tags=100%, list=71%, signal=341%
GOBP_INTRACELLULAR_TRANSPORT	GOBP_INTRACELLULAR_TRANSPORT	5	0.236156	0.542376	0.955319	0.982874	1	47	tags=60%, list=42%, signal=99%
GOBP_IMMUNE_SYSTEM_DEVELOPMENT	GOBP_IMMUNE_SYSTEM_DEVELOPMENT	7	0.209524	0.525781	0.956621	0.987826	1	89	tags=100%, list=79%, signal=457%
GOBP_EPITHELIAL_CELL_PROLIFERATION	GOBP_EPITHELIAL_CELL_PROLIFERATION	7	0.196915	0.503361	0.974057	0.993629	1	40	tags=57%, list=36%, signal=83%
GOBP_GAMETE_GENERATION	GOBP_GAMETE_GENERATION	3	0.26479	0.501958	0.989669	0.99157	1	20	tags=33%, list=18%, signal=39%
GOBP_STEROID_METABOLIC_PROCESS	GOBP_STEROID_METABOLIC_PROCESS	3	0.256881	0.493961	0.983402	0.991324	1	83	tags=100%, list=74%, signal=376%
GOBP_INTRACELLULAR_PROTEIN_TRANSPORT	GOBP_INTRACELLULAR_PROTEIN_TRANSPORT	4	0.212963	0.451362	0.991525	0.998953	1	88	tags=100%, list=79%, signal=450%
GOBP_LEUKOCYTE_DIFFERENTIATION	GOBP_LEUKOCYTE_DIFFERENTIATION	4	0.203704	0.430116	0.992203	0.999287	1	89	tags=100%, list=79%, signal=470%
GOBP_PROTEIN_CONTAINING_COMPLEX_SUBUNIT_ORGANIZATION	GOBP_PROTEIN_CONTAINING_COMPLEX_SUBUNIT_ORGANIZATION	10	0.137255	0.403275	0.99284	0.99878	1	97	tags=100%, list=87%, signal=680%
NAME	GS<br> follow link to MSigDB	SIZE	ES	NES	NOM p-val	FDR q-val	FWER p-val	RANK AT MAX	LEADING EDGE
GOBP_NERVOUS_SYSTEM_PROCESS	GOBP_NERVOUS_SYSTEM_PROCESS	4	-0.806452	-1.63465	0.0191571	1	0.998	3	tags=50%, list=3%, signal=50%
GOBP_RESPONSE_TO_BACTERIUM	GOBP_RESPONSE_TO_BACTERIUM	11	-0.578251	-1.61542	0.0344234	1	0.999	13	tags=36%, list=12%, signal=37%
GOBP_REGULATION_OF_PHOSPHATASE_ACTIVITY	GOBP_REGULATION_OF_PHOSPHATASE_ACTIVITY	3	-0.824669	-1.5346	0.0255403	1	1	10	tags=67%, list=9%, signal=71%
GOBP_NEGATIVE_REGULATION_OF_DEPHOSPHORYLATION	GOBP_NEGATIVE_REGULATION_OF_DEPHOSPHORYLATION	3	-0.824669	-1.5244	0.038835	1	1	10	tags=67%, list=9%, signal=71%
GOBP_TRANSMEMBRANE_TRANSPORT	GOBP_TRANSMEMBRANE_TRANSPORT	11	-0.538857	-1.52254	0.0726351	1	1	6	tags=27%, list=5%, signal=26%
GOBP_NEGATIVE_REGULATION_OF_HYDROLASE_ACTIVITY	GOBP_NEGATIVE_REGULATION_OF_HYDROLASE_ACTIVITY	5	-0.686459	-1.51178	0.061657	1	1	10	tags=40%, list=9%, signal=42%
GOBP_NEGATIVE_REGULATION_OF_MOLECULAR_FUNCTION	GOBP_NEGATIVE_REGULATION_OF_MOLECULAR_FUNCTION	15	-0.486841	-1.47808	0.0896309	1	1	11	tags=27%, list=10%, signal=26%
GOBP_RESPONSE_TO_MOLECULE_OF_BACTERIAL_ORIGIN	GOBP_RESPONSE_TO_MOLECULE_OF_BACTERIAL_ORIGIN	5	-0.665015	-1.43547	0.0724346	1	1	8	tags=40%, list=7%, signal=41%
GOBP_REGULATION_OF_DEPHOSPHORYLATION	GOBP_REGULATION_OF_DEPHOSPHORYLATION	4	-0.704416	-1.41364	0.104283	1	1	10	tags=50%, list=9%, signal=53%
GOBP_NEGATIVE_REGULATION_OF_CATALYTIC_ACTIVITY	GOBP_NEGATIVE_REGULATION_OF_CATALYTIC_ACTIVITY	13	-0.460227	-1.4057	0.110333	1	1	10	tags=23%, list=9%, signal=22%
GOBP_METAL_ION_TRANSPORT	GOBP_METAL_ION_TRANSPORT	3	-0.756954	-1.3905	0.0899796	1	1	7	tags=67%, list=6%, signal=69%
GOBP_KERATINIZATION	GOBP_KERATINIZATION	4	-0.694445	-1.3776	0.086785	1	1	38	tags=100%, list=34%, signal=146%
GOBP_CORNIFICATION	GOBP_CORNIFICATION	4	-0.694445	-1.36837	0.0964083	1	1	38	tags=100%, list=34%, signal=146%
GOBP_MULTI_ORGANISM_PROCESS	GOBP_MULTI_ORGANISM_PROCESS	7	-0.545853	-1.34808	0.16129	1	1	8	tags=29%, list=7%, signal=29%
GOBP_RETINOL_METABOLIC_PROCESS	GOBP_RETINOL_METABOLIC_PROCESS	3	-0.743119	-1.34285	0.12987	1	1	32	tags=100%, list=29%, signal=136%
GOBP_CELLULAR_HORMONE_METABOLIC_PROCESS	GOBP_CELLULAR_HORMONE_METABOLIC_PROCESS	3	-0.743119	-1.34154	0.120858	1	1	32	tags=100%, list=29%, signal=136%
GOBP_PRIMARY_ALCOHOL_METABOLIC_PROCESS	GOBP_PRIMARY_ALCOHOL_METABOLIC_PROCESS	3	-0.743119	-1.33727	0.101145	1	1	32	tags=100%, list=29%, signal=136%
GOBP_REGULATION_OF_HYDROLASE_ACTIVITY	GOBP_REGULATION_OF_HYDROLASE_ACTIVITY	15	-0.430755	-1.33689	0.151361	1	1	10	tags=20%, list=9%, signal=19%
GOBP_ISOPRENOID_METABOLIC_PROCESS	GOBP_ISOPRENOID_METABOLIC_PROCESS	3	-0.743119	-1.33632	0.097166	1	1	32	tags=100%, list=29%, signal=136%
GOBP_POSITIVE_REGULATION_OF_ION_TRANSPORT	GOBP_POSITIVE_REGULATION_OF_ION_TRANSPORT	6	-0.575761	-1.33442	0.159615	1	1	7	tags=33%, list=6%, signal=34%
GOBP_TERPENOID_METABOLIC_PROCESS	GOBP_TERPENOID_METABOLIC_PROCESS	3	-0.743119	-1.33185	0.112224	1	1	32	tags=100%, list=29%, signal=136%
GOBP_KERATINOCYTE_DIFFERENTIATION	GOBP_KERATINOCYTE_DIFFERENTIATION	6	-0.5665	-1.31847	0.160517	1	1	40	tags=83%, list=36%, signal=123%
GOBP_INORGANIC_ION_TRANSMEMBRANE_TRANSPORT	GOBP_INORGANIC_ION_TRANSMEMBRANE_TRANSPORT	5	-0.598922	-1.30699	0.160681	1	1	6	tags=40%, list=5%, signal=40%
GOBP_RESPONSE_TO_OXYGEN_CONTAINING_COMPOUND	GOBP_RESPONSE_TO_OXYGEN_CONTAINING_COMPOUND	18	-0.397531	-1.30438	0.1584	1	1	11	tags=22%, list=10%, signal=21%
GOBP_CATION_TRANSPORT	GOBP_CATION_TRANSPORT	8	-0.502079	-1.29591	0.180952	1	1	7	tags=25%, list=6%, signal=25%
GOBP_RESPONSE_TO_LIGHT_STIMULUS	GOBP_RESPONSE_TO_LIGHT_STIMULUS	3	-0.689477	-1.28064	0.164093	1	1	16	tags=67%, list=14%, signal=76%
GOBP_BEHAVIOR	GOBP_BEHAVIOR	3	-0.680272	-1.26462	0.160164	1	1	2	tags=33%, list=2%, signal=33%
GOBP_ALCOHOL_METABOLIC_PROCESS	GOBP_ALCOHOL_METABOLIC_PROCESS	6	-0.542846	-1.25353	0.201493	1	1	39	tags=83%, list=35%, signal=121%
GOBP_AGING	GOBP_AGING	3	-0.680481	-1.22652	0.185484	1	1	3	tags=33%, list=3%, signal=33%
GOBP_INTERFERON_GAMMA_PRODUCTION	GOBP_INTERFERON_GAMMA_PRODUCTION	3	-0.674881	-1.22593	0.177515	1	1	8	tags=33%, list=7%, signal=35%
GOBP_DEPHOSPHORYLATION	GOBP_DEPHOSPHORYLATION	7	-0.48582	-1.21317	0.234783	1	1	10	tags=29%, list=9%, signal=29%
GOBP_NEGATIVE_REGULATION_OF_CELL_POPULATION_PROLIFERATION	GOBP_NEGATIVE_REGULATION_OF_CELL_POPULATION_PROLIFERATION	11	-0.437525	-1.20525	0.238859	1	1	15	tags=27%, list=13%, signal=28%
GOBP_REGULATION_OF_ION_TRANSPORT	GOBP_REGULATION_OF_ION_TRANSPORT	8	-0.466589	-1.19817	0.261101	1	1	7	tags=25%, list=6%, signal=25%
GOBP_REGULATION_OF_INFLAMMATORY_RESPONSE	GOBP_REGULATION_OF_INFLAMMATORY_RESPONSE	3	-0.649179	-1.19614	0.241309	1	1	8	tags=33%, list=7%, signal=35%
GOBP_POSITIVE_REGULATION_OF_TRANSPORT	GOBP_POSITIVE_REGULATION_OF_TRANSPORT	8	-0.464051	-1.17623	0.294434	1	1	7	tags=25%, list=6%, signal=25%
GOBP_REPRODUCTION	GOBP_REPRODUCTION	9	-0.434548	-1.16577	0.282918	1	1	8	tags=22%, list=7%, signal=22%
GOBP_RESPONSE_TO_REACTIVE_OXYGEN_SPECIES	GOBP_RESPONSE_TO_REACTIVE_OXYGEN_SPECIES	3	-0.639398	-1.16072	0.31893	1	1	8	tags=33%, list=7%, signal=35%
GOBP_ACTIVATION_OF_MAPK_ACTIVITY	GOBP_ACTIVATION_OF_MAPK_ACTIVITY	3	-0.61638	-1.14349	0.292929	1	1	7	tags=33%, list=6%, signal=35%
GOBP_REGULATION_OF_PROTEIN_KINASE_ACTIVITY	GOBP_REGULATION_OF_PROTEIN_KINASE_ACTIVITY	10	-0.413273	-1.14324	0.3125	1	1	7	tags=20%, list=6%, signal=19%
GOBP_CELL_CELL_SIGNALING	GOBP_CELL_CELL_SIGNALING	14	-0.375231	-1.13741	0.321667	1	1	15	tags=21%, list=13%, signal=22%
GOBP_REGULATION_OF_PHOSPHORUS_METABOLIC_PROCESS	GOBP_REGULATION_OF_PHOSPHORUS_METABOLIC_PROCESS	19	-0.346443	-1.13688	0.314425	1	1	10	tags=16%, list=9%, signal=14%
GOBP_NEGATIVE_REGULATION_OF_PHOSPHORUS_METABOLIC_PROCESS	GOBP_NEGATIVE_REGULATION_OF_PHOSPHORUS_METABOLIC_PROCESS	9	-0.417476	-1.11843	0.320789	1	1	10	tags=22%, list=9%, signal=22%
GOBP_POSITIVE_REGULATION_OF_DEVELOPMENTAL_GROWTH	GOBP_POSITIVE_REGULATION_OF_DEVELOPMENTAL_GROWTH	3	-0.603479	-1.11585	0.362782	1	1	7	tags=33%, list=6%, signal=35%
GOBP_INORGANIC_ANION_TRANSPORT	GOBP_INORGANIC_ANION_TRANSPORT	3	-0.605388	-1.11542	0.363462	1	1	5	tags=33%, list=4%, signal=34%
GOBP_CELLULAR_MACROMOLECULE_CATABOLIC_PROCESS	GOBP_CELLULAR_MACROMOLECULE_CATABOLIC_PROCESS	4	-0.550505	-1.11288	0.346667	1	1	8	tags=25%, list=7%, signal=26%
GOBP_EAR_DEVELOPMENT	GOBP_EAR_DEVELOPMENT	3	-0.600582	-1.10793	0.368321	1	1	3	tags=33%, list=3%, signal=33%
GOBP_SMALL_MOLECULE_CATABOLIC_PROCESS	GOBP_SMALL_MOLECULE_CATABOLIC_PROCESS	3	-0.611876	-1.09455	0.368764	1	1	11	tags=33%, list=10%, signal=36%
GOBP_SEXUAL_REPRODUCTION	GOBP_SEXUAL_REPRODUCTION	4	-0.539216	-1.09074	0.352612	1	1	21	tags=50%, list=19%, signal=59%
GOBP_EMBRYONIC_ORGAN_DEVELOPMENT	GOBP_EMBRYONIC_ORGAN_DEVELOPMENT	3	-0.600582	-1.08906	0.392713	1	1	3	tags=33%, list=3%, signal=33%
GOBP_PROTEIN_DEPHOSPHORYLATION	GOBP_PROTEIN_DEPHOSPHORYLATION	4	-0.537634	-1.08653	0.350622	1	1	2	tags=25%, list=2%, signal=25%
GOBP_REGULATION_OF_EXTENT_OF_CELL_GROWTH	GOBP_REGULATION_OF_EXTENT_OF_CELL_GROWTH	3	-0.603479	-1.0854	0.414773	1	1	7	tags=33%, list=6%, signal=35%
GOBP_MACROMOLECULE_CATABOLIC_PROCESS	GOBP_MACROMOLECULE_CATABOLIC_PROCESS	5	-0.487403	-1.0766	0.34717	1	1	8	tags=20%, list=7%, signal=21%
GOBP_NEGATIVE_REGULATION_OF_CELL_ACTIVATION	GOBP_NEGATIVE_REGULATION_OF_CELL_ACTIVATION	3	-0.577866	-1.07488	0.426559	1	1	8	tags=33%, list=7%, signal=35%
GOBP_CELLULAR_HOMEOSTASIS	GOBP_CELLULAR_HOMEOSTASIS	7	-0.432493	-1.07334	0.363636	1	1	7	tags=29%, list=6%, signal=29%
GOBP_NEGATIVE_REGULATION_OF_LEUKOCYTE_CELL_CELL_ADHESION	GOBP_NEGATIVE_REGULATION_OF_LEUKOCYTE_CELL_CELL_ADHESION	3	-0.577866	-1.06129	0.426587	1	1	8	tags=33%, list=7%, signal=35%
GOBP_REGULATION_OF_CELL_SIZE	GOBP_REGULATION_OF_CELL_SIZE	4	-0.535099	-1.05543	0.38856	1	1	7	tags=25%, list=6%, signal=26%
GOBP_FIBROBLAST_GROWTH_FACTOR_RECEPTOR_SIGNALING_PATHWAY	GOBP_FIBROBLAST_GROWTH_FACTOR_RECEPTOR_SIGNALING_PATHWAY	3	-0.577982	-1.05165	0.448	1	1	50	tags=100%, list=45%, signal=176%
GOBP_CHEMICAL_HOMEOSTASIS	GOBP_CHEMICAL_HOMEOSTASIS	8	-0.409969	-1.04958	0.407407	1	1	7	tags=25%, list=6%, signal=25%
GOBP_T_CELL_PROLIFERATION	GOBP_T_CELL_PROLIFERATION	3	-0.573885	-1.04734	0.458661	1	1	8	tags=33%, list=7%, signal=35%
GOBP_NEGATIVE_REGULATION_OF_CYTOKINE_PRODUCTION	GOBP_NEGATIVE_REGULATION_OF_CYTOKINE_PRODUCTION	4	-0.519157	-1.04466	0.402724	1	1	8	tags=25%, list=7%, signal=26%
GOBP_REGULATION_OF_LEUKOCYTE_PROLIFERATION	GOBP_REGULATION_OF_LEUKOCYTE_PROLIFERATION	3	-0.573885	-1.04358	0.47541	1	1	8	tags=33%, list=7%, signal=35%
GOBP_RESPONSE_TO_OXIDATIVE_STRESS	GOBP_RESPONSE_TO_OXIDATIVE_STRESS	4	-0.515873	-1.04314	0.421663	1	1	8	tags=25%, list=7%, signal=26%
GOBP_REGULATION_OF_TRANSPORT	GOBP_REGULATION_OF_TRANSPORT	11	-0.372767	-1.04266	0.418367	1	1	7	tags=18%, list=6%, signal=17%
GOBP_SYNAPTIC_SIGNALING	GOBP_SYNAPTIC_SIGNALING	3	-0.575246	-1.04245	0.459406	1	1	7	tags=33%, list=6%, signal=35%
GOBP_POSITIVE_REGULATION_OF_CELL_GROWTH	GOBP_POSITIVE_REGULATION_OF_CELL_GROWTH	4	-0.512363	-1.04094	0.404297	1	1	7	tags=25%, list=6%, signal=26%
GOBP_REGULATION_OF_TRANSFERASE_ACTIVITY	GOBP_REGULATION_OF_TRANSFERASE_ACTIVITY	13	-0.353297	-1.04068	0.39539	1	1	7	tags=15%, list=6%, signal=15%
GOBP_REGULATION_OF_CELLULAR_COMPONENT_SIZE	GOBP_REGULATION_OF_CELLULAR_COMPONENT_SIZE	5	-0.471406	-1.03848	0.378871	1	1	7	tags=20%, list=6%, signal=20%
GOBP_NEGATIVE_REGULATION_OF_LYMPHOCYTE_ACTIVATION	GOBP_NEGATIVE_REGULATION_OF_LYMPHOCYTE_ACTIVATION	3	-0.577866	-1.03794	0.457661	1	1	8	tags=33%, list=7%, signal=35%
GOBP_LEUKOCYTE_PROLIFERATION	GOBP_LEUKOCYTE_PROLIFERATION	3	-0.573885	-1.03503	0.485417	1	1	8	tags=33%, list=7%, signal=35%
GOBP_POSITIVE_REGULATION_OF_PROTEIN_SERINE_THREONINE_KINASE_ACTIVITY	GOBP_POSITIVE_REGULATION_OF_PROTEIN_SERINE_THREONINE_KINASE_ACTIVITY	4	-0.515501	-1.03471	0.407921	1	1	7	tags=25%, list=6%, signal=26%
GOBP_REGULATION_OF_CELL_CELL_ADHESION	GOBP_REGULATION_OF_CELL_CELL_ADHESION	6	-0.448534	-1.03334	0.387218	1	1	46	tags=83%, list=41%, signal=134%
GOBP_NEGATIVE_REGULATION_OF_TRANSCRIPTION_BY_RNA_POLYMERASE_II	GOBP_NEGATIVE_REGULATION_OF_TRANSCRIPTION_BY_RNA_POLYMERASE_II	3	-0.562238	-1.03327	0.469854	1	1	8	tags=33%, list=7%, signal=35%
GOBP_POSITIVE_REGULATION_OF_AXONOGENESIS	GOBP_POSITIVE_REGULATION_OF_AXONOGENESIS	4	-0.50619	-1.03239	0.449524	1	1	7	tags=25%, list=6%, signal=26%
GOBP_POSITIVE_REGULATION_OF_MAP_KINASE_ACTIVITY	GOBP_POSITIVE_REGULATION_OF_MAP_KINASE_ACTIVITY	4	-0.515501	-1.03093	0.43222	1	1	7	tags=25%, list=6%, signal=26%
GOBP_EPIDERMAL_CELL_DIFFERENTIATION	GOBP_EPIDERMAL_CELL_DIFFERENTIATION	7	-0.421046	-1.02556	0.423636	1	1	40	tags=71%, list=36%, signal=104%
GOBP_POSITIVE_REGULATION_OF_GROWTH	GOBP_POSITIVE_REGULATION_OF_GROWTH	4	-0.512363	-1.02357	0.439306	1	1	7	tags=25%, list=6%, signal=26%
GOBP_REGULATION_OF_NERVOUS_SYSTEM_DEVELOPMENT	GOBP_REGULATION_OF_NERVOUS_SYSTEM_DEVELOPMENT	4	-0.50619	-1.01964	0.469466	1	1	7	tags=25%, list=6%, signal=26%
GOBP_POSITIVE_REGULATION_OF_NERVOUS_SYSTEM_DEVELOPMENT	GOBP_POSITIVE_REGULATION_OF_NERVOUS_SYSTEM_DEVELOPMENT	4	-0.50619	-1.01894	0.453307	1	1	7	tags=25%, list=6%, signal=26%
GOBP_REGULATION_OF_T_CELL_ACTIVATION	GOBP_REGULATION_OF_T_CELL_ACTIVATION	4	-0.506242	-1.01737	0.440678	1	1	8	tags=25%, list=7%, signal=26%
GOBP_REGULATION_OF_NEUROGENESIS	GOBP_REGULATION_OF_NEUROGENESIS	4	-0.50619	-1.01693	0.478095	1	1	7	tags=25%, list=6%, signal=26%
GOBP_HORMONE_TRANSPORT	GOBP_HORMONE_TRANSPORT	3	-0.568807	-1.01666	0.497967	1	1	51	tags=100%, list=46%, signal=179%
GOBP_REGULATION_OF_LYMPHOCYTE_ACTIVATION	GOBP_REGULATION_OF_LYMPHOCYTE_ACTIVATION	4	-0.506242	-1.01461	0.489879	1	1	8	tags=25%, list=7%, signal=26%
GOBP_MULTICELLULAR_ORGANISM_REPRODUCTION	GOBP_MULTICELLULAR_ORGANISM_REPRODUCTION	5	-0.471698	-1.01394	0.44052	1	1	2	tags=20%, list=2%, signal=19%
GOBP_LEUKOCYTE_CELL_CELL_ADHESION	GOBP_LEUKOCYTE_CELL_CELL_ADHESION	4	-0.506242	-1.01211	0.456107	1	1	8	tags=25%, list=7%, signal=26%
GOBP_POSITIVE_REGULATION_OF_NEUROGENESIS	GOBP_POSITIVE_REGULATION_OF_NEUROGENESIS	4	-0.50619	-1.01011	0.483146	1	1	7	tags=25%, list=6%, signal=26%
GOBP_T_CELL_ACTIVATION	GOBP_T_CELL_ACTIVATION	4	-0.506242	-1.0072	0.473684	1	1	8	tags=25%, list=7%, signal=26%
GOBP_NEGATIVE_REGULATION_OF_CELL_CELL_ADHESION	GOBP_NEGATIVE_REGULATION_OF_CELL_CELL_ADHESION	4	-0.5	-1.0036	0.462891	0.999913	1	8	tags=25%, list=7%, signal=26%
GOBP_DEFENSE_RESPONSE_TO_BACTERIUM	GOBP_DEFENSE_RESPONSE_TO_BACTERIUM	3	-0.546343	-1.00302	0.516699	0.990102	1	28	tags=67%, list=25%, signal=87%
GOBP_CELL_PROJECTION_ASSEMBLY	GOBP_CELL_PROJECTION_ASSEMBLY	3	-0.549366	-0.999054	0.522267	0.990304	1	7	tags=33%, list=6%, signal=35%
GOBP_SENSORY_ORGAN_MORPHOGENESIS	GOBP_SENSORY_ORGAN_MORPHOGENESIS	3	-0.537274	-0.989777	0.555992	1	1	3	tags=33%, list=3%, signal=33%
GOBP_CELL_CELL_JUNCTION_ASSEMBLY	GOBP_CELL_CELL_JUNCTION_ASSEMBLY	4	-0.490741	-0.989693	0.512428	0.993493	1	3	tags=25%, list=3%, signal=25%
GOBP_APOPTOTIC_PROCESS	GOBP_APOPTOTIC_PROCESS	19	-0.298845	-0.985192	0.508224	0.994653	1	4	tags=11%, list=4%, signal=9%
GOBP_LYMPHOCYTE_ACTIVATION	GOBP_LYMPHOCYTE_ACTIVATION	5	-0.454129	-0.981698	0.463899	0.99352	1	8	tags=20%, list=7%, signal=21%
GOBP_CYTOSKELETON_ORGANIZATION	GOBP_CYTOSKELETON_ORGANIZATION	7	-0.398295	-0.970339	0.467241	1	1	38	tags=71%, list=34%, signal=101%
GOBP_POSITIVE_REGULATION_OF_TRANSMEMBRANE_TRANSPORT	GOBP_POSITIVE_REGULATION_OF_TRANSMEMBRANE_TRANSPORT	3	-0.538015	-0.967329	0.572835	1	1	6	tags=33%, list=5%, signal=34%
GOBP_POSITIVE_REGULATION_OF_CELL_PROJECTION_ORGANIZATION	GOBP_POSITIVE_REGULATION_OF_CELL_PROJECTION_ORGANIZATION	6	-0.409451	-0.966151	0.461682	1	1	7	tags=17%, list=6%, signal=17%
GOBP_REGULATION_OF_PROTEIN_PHOSPHORYLATION	GOBP_REGULATION_OF_PROTEIN_PHOSPHORYLATION	16	-0.299049	-0.960423	0.477204	1	1	7	tags=13%, list=6%, signal=11%
GOBP_BIOLOGICAL_PROCESS_INVOLVED_IN_INTERACTION_WITH_SYMBIONT	GOBP_BIOLOGICAL_PROCESS_INVOLVED_IN_INTERACTION_WITH_SYMBIONT	3	-0.535007	-0.955875	0.583984	1	1	25	tags=67%, list=22%, signal=84%
GOBP_ANION_TRANSMEMBRANE_TRANSPORT	GOBP_ANION_TRANSMEMBRANE_TRANSPORT	6	-0.412227	-0.947704	0.504638	1	1	5	tags=17%, list=4%, signal=17%
GOBP_REGULATION_OF_CELL_ACTIVATION	GOBP_REGULATION_OF_CELL_ACTIVATION	5	-0.443925	-0.942823	0.530726	1	1	8	tags=20%, list=7%, signal=21%
GOBP_CELL_CELL_JUNCTION_ORGANIZATION	GOBP_CELL_CELL_JUNCTION_ORGANIZATION	5	-0.435099	-0.942288	0.540434	1	1	3	tags=20%, list=3%, signal=20%
GOBP_RESPONSE_TO_NITROGEN_COMPOUND	GOBP_RESPONSE_TO_NITROGEN_COMPOUND	5	-0.431659	-0.936735	0.538745	1	1	17	tags=40%, list=15%, signal=45%
GOBP_RESPONSE_TO_DRUG	GOBP_RESPONSE_TO_DRUG	6	-0.395885	-0.927737	0.53125	1	1	8	tags=17%, list=7%, signal=17%
GOBP_INFLAMMATORY_RESPONSE	GOBP_INFLAMMATORY_RESPONSE	6	-0.408513	-0.924259	0.532029	1	1	8	tags=17%, list=7%, signal=17%
GOBP_RESPONSE_TO_ABIOTIC_STIMULUS	GOBP_RESPONSE_TO_ABIOTIC_STIMULUS	13	-0.31348	-0.921329	0.596774	1	1	3	tags=15%, list=3%, signal=14%
GOBP_RESPONSE_TO_ORGANIC_CYCLIC_COMPOUND	GOBP_RESPONSE_TO_ORGANIC_CYCLIC_COMPOUND	11	-0.318819	-0.914956	0.57094	1	1	8	tags=18%, list=7%, signal=18%
GOBP_REGULATION_OF_NEURON_PROJECTION_DEVELOPMENT	GOBP_REGULATION_OF_NEURON_PROJECTION_DEVELOPMENT	5	-0.411987	-0.909664	0.604418	1	1	7	tags=20%, list=6%, signal=20%
GOBP_HORMONE_METABOLIC_PROCESS	GOBP_HORMONE_METABOLIC_PROCESS	4	-0.453659	-0.907833	0.644037	1	1	32	tags=75%, list=29%, signal=101%
GOBP_ACTIVATION_OF_PROTEIN_KINASE_ACTIVITY	GOBP_ACTIVATION_OF_PROTEIN_KINASE_ACTIVITY	5	-0.418387	-0.907402	0.61553	1	1	7	tags=20%, list=6%, signal=20%
GOBP_PROTEIN_PHOSPHORYLATION	GOBP_PROTEIN_PHOSPHORYLATION	17	-0.281519	-0.902702	0.581616	1	1	7	tags=12%, list=6%, signal=11%
GOBP_PURINE_CONTAINING_COMPOUND_METABOLIC_PROCESS	GOBP_PURINE_CONTAINING_COMPOUND_METABOLIC_PROCESS	3	-0.495413	-0.896914	0.641075	1	1	59	tags=100%, list=53%, signal=206%
GOBP_ORGANIC_CYCLIC_COMPOUND_CATABOLIC_PROCESS	GOBP_ORGANIC_CYCLIC_COMPOUND_CATABOLIC_PROCESS	4	-0.439494	-0.89545	0.65121	1	1	8	tags=25%, list=7%, signal=26%
GOBP_RESPONSE_TO_FIBROBLAST_GROWTH_FACTOR	GOBP_RESPONSE_TO_FIBROBLAST_GROWTH_FACTOR	5	-0.411823	-0.89479	0.616943	1	1	15	tags=40%, list=13%, signal=44%
GOBP_REGULATION_OF_AXONOGENESIS	GOBP_REGULATION_OF_AXONOGENESIS	5	-0.411987	-0.887987	0.622857	1	1	7	tags=20%, list=6%, signal=20%
GOBP_REGULATION_OF_CATION_TRANSMEMBRANE_TRANSPORT	GOBP_REGULATION_OF_CATION_TRANSMEMBRANE_TRANSPORT	4	-0.439153	-0.884999	0.673267	1	1	6	tags=25%, list=5%, signal=25%
GOBP_REGULATION_OF_HORMONE_LEVELS	GOBP_REGULATION_OF_HORMONE_LEVELS	7	-0.356233	-0.883181	0.54529	1	1	51	tags=86%, list=46%, signal=148%
GOBP_REGULATION_OF_TRANSMEMBRANE_TRANSPORT	GOBP_REGULATION_OF_TRANSMEMBRANE_TRANSPORT	5	-0.393651	-0.87822	0.670565	1	1	6	tags=20%, list=5%, signal=20%
GOBP_NEGATIVE_REGULATION_OF_KINASE_ACTIVITY	GOBP_NEGATIVE_REGULATION_OF_KINASE_ACTIVITY	6	-0.37594	-0.86861	0.650823	1	1	2	tags=17%, list=2%, signal=16%
GOBP_REGULATION_OF_TRANSPORTER_ACTIVITY	GOBP_REGULATION_OF_TRANSPORTER_ACTIVITY	4	-0.439153	-0.867569	0.705305	1	1	6	tags=25%, list=5%, signal=25%
GOBP_CATION_TRANSMEMBRANE_TRANSPORT	GOBP_CATION_TRANSMEMBRANE_TRANSPORT	5	-0.401213	-0.866216	0.656364	1	1	6	tags=20%, list=5%, signal=20%
GOBP_RESPONSE_TO_LIPID	GOBP_RESPONSE_TO_LIPID	12	-0.303357	-0.865737	0.650602	1	1	8	tags=17%, list=7%, signal=16%
GOBP_NEGATIVE_REGULATION_OF_PHOSPHORYLATION	GOBP_NEGATIVE_REGULATION_OF_PHOSPHORYLATION	6	-0.37594	-0.865106	0.637324	0.99396	1	2	tags=17%, list=2%, signal=16%
GOBP_NEGATIVE_REGULATION_OF_TRANSFERASE_ACTIVITY	GOBP_NEGATIVE_REGULATION_OF_TRANSFERASE_ACTIVITY	6	-0.37594	-0.864542	0.620438	0.986947	1	2	tags=17%, list=2%, signal=16%
GOBP_CELL_KILLING	GOBP_CELL_KILLING	3	-0.469083	-0.857649	0.693676	0.992228	1	13	tags=33%, list=12%, signal=37%
GOBP_POSITIVE_REGULATION_OF_CELL_DEVELOPMENT	GOBP_POSITIVE_REGULATION_OF_CELL_DEVELOPMENT	6	-0.362666	-0.844739	0.678119	1	1	7	tags=17%, list=6%, signal=17%
GOBP_CELL_JUNCTION_ASSEMBLY	GOBP_CELL_JUNCTION_ASSEMBLY	8	-0.327085	-0.844458	0.623446	1	1	3	tags=13%, list=3%, signal=12%
GOBP_REGULATION_OF_LIPID_METABOLIC_PROCESS	GOBP_REGULATION_OF_LIPID_METABOLIC_PROCESS	3	-0.46789	-0.840712	0.704044	1	1	62	tags=100%, list=55%, signal=218%
GOBP_RESPONSE_TO_RADIATION	GOBP_RESPONSE_TO_RADIATION	5	-0.392394	-0.836875	0.707317	0.999759	1	16	tags=40%, list=14%, signal=45%
GOBP_ORGANIC_HYDROXY_COMPOUND_CATABOLIC_PROCESS	GOBP_ORGANIC_HYDROXY_COMPOUND_CATABOLIC_PROCESS	3	-0.460909	-0.82968	0.727984	1	1	11	tags=33%, list=10%, signal=36%
GOBP_SENSORY_ORGAN_DEVELOPMENT	GOBP_SENSORY_ORGAN_DEVELOPMENT	5	-0.372334	-0.821653	0.746812	1	1	3	tags=20%, list=3%, signal=20%
GOBP_REGULATION_OF_MAP_KINASE_ACTIVITY	GOBP_REGULATION_OF_MAP_KINASE_ACTIVITY	6	-0.349656	-0.81586	0.709797	1	1	7	tags=17%, list=6%, signal=17%
GOBP_REGULATION_OF_PROTEIN_CONTAINING_COMPLEX_ASSEMBLY	GOBP_REGULATION_OF_PROTEIN_CONTAINING_COMPLEX_ASSEMBLY	3	-0.449541	-0.815143	0.725322	1	1	64	tags=100%, list=57%, signal=227%
GOBP_REGULATION_OF_DEVELOPMENTAL_GROWTH	GOBP_REGULATION_OF_DEVELOPMENTAL_GROWTH	7	-0.329739	-0.806776	0.667266	1	1	7	tags=14%, list=6%, signal=14%
GOBP_CELLULAR_RESPONSE_TO_OXYGEN_CONTAINING_COMPOUND	GOBP_CELLULAR_RESPONSE_TO_OXYGEN_CONTAINING_COMPOUND	8	-0.318254	-0.804457	0.675084	1	1	3	tags=13%, list=3%, signal=12%
GOBP_ORGANIC_HYDROXY_COMPOUND_METABOLIC_PROCESS	GOBP_ORGANIC_HYDROXY_COMPOUND_METABOLIC_PROCESS	8	-0.313462	-0.798032	0.680887	1	1	39	tags=63%, list=35%, signal=89%
GOBP_EMBRYONIC_MORPHOGENESIS	GOBP_EMBRYONIC_MORPHOGENESIS	8	-0.305842	-0.796628	0.684028	1	1	3	tags=13%, list=3%, signal=12%
GOBP_REGULATION_OF_PROTEIN_MODIFICATION_PROCESS	GOBP_REGULATION_OF_PROTEIN_MODIFICATION_PROCESS	20	-0.235851	-0.794327	0.706754	1	1	7	tags=10%, list=6%, signal=9%
GOBP_POSITIVE_REGULATION_OF_PROTEIN_KINASE_ACTIVITY	GOBP_POSITIVE_REGULATION_OF_PROTEIN_KINASE_ACTIVITY	7	-0.328321	-0.792225	0.737589	1	1	7	tags=14%, list=6%, signal=14%
GOBP_CELL_POPULATION_PROLIFERATION	GOBP_CELL_POPULATION_PROLIFERATION	23	-0.226809	-0.787982	0.740625	1	1	15	tags=17%, list=13%, signal=16%
GOBP_RESPONSE_TO_INORGANIC_SUBSTANCE	GOBP_RESPONSE_TO_INORGANIC_SUBSTANCE	6	-0.332501	-0.781783	0.793907	1	1	8	tags=17%, list=7%, signal=17%
GOBP_CELLULAR_COMPONENT_DISASSEMBLY	GOBP_CELLULAR_COMPONENT_DISASSEMBLY	5	-0.35514	-0.776004	0.783333	1	1	75	tags=100%, list=67%, signal=289%
GOBP_POSITIVE_REGULATION_OF_HYDROLASE_ACTIVITY	GOBP_POSITIVE_REGULATION_OF_HYDROLASE_ACTIVITY	8	-0.295987	-0.763066	0.72844	1	1	6	tags=13%, list=5%, signal=12%
GOBP_RESPONSE_TO_STEROID_HORMONE	GOBP_RESPONSE_TO_STEROID_HORMONE	6	-0.323624	-0.751807	0.822581	1	1	8	tags=17%, list=7%, signal=17%
GOBP_PROTEIN_CATABOLIC_PROCESS	GOBP_PROTEIN_CATABOLIC_PROCESS	3	-0.412844	-0.749643	0.803468	1	1	68	tags=100%, list=61%, signal=248%
GOBP_POSITIVE_REGULATION_OF_CATALYTIC_ACTIVITY	GOBP_POSITIVE_REGULATION_OF_CATALYTIC_ACTIVITY	18	-0.231419	-0.7419	0.804384	1	1	7	tags=11%, list=6%, signal=10%
GOBP_CELL_MORPHOGENESIS_INVOLVED_IN_NEURON_DIFFERENTIATION	GOBP_CELL_MORPHOGENESIS_INVOLVED_IN_NEURON_DIFFERENTIATION	7	-0.303258	-0.741699	0.790123	1	1	7	tags=14%, list=6%, signal=14%
GOBP_PEPTIDE_SECRETION	GOBP_PEPTIDE_SECRETION	4	-0.37037	-0.737009	0.827324	1	1	73	tags=100%, list=65%, signal=277%
GOBP_CELL_JUNCTION_ORGANIZATION	GOBP_CELL_JUNCTION_ORGANIZATION	11	-0.260369	-0.735119	0.782609	1	1	3	tags=9%, list=3%, signal=8%
GOBP_AXON_DEVELOPMENT	GOBP_AXON_DEVELOPMENT	7	-0.303258	-0.734901	0.817376	1	1	7	tags=14%, list=6%, signal=14%
GOBP_HOMEOSTATIC_PROCESS	GOBP_HOMEOSTATIC_PROCESS	17	-0.23452	-0.731877	0.832504	1	1	7	tags=12%, list=6%, signal=11%
GOBP_POSITIVE_REGULATION_OF_CELLULAR_COMPONENT_ORGANIZATION	GOBP_POSITIVE_REGULATION_OF_CELLULAR_COMPONENT_ORGANIZATION	11	-0.25771	-0.72751	0.782686	1	1	16	tags=18%, list=14%, signal=19%
GOBP_POSITIVE_REGULATION_OF_CANONICAL_WNT_SIGNALING_PATHWAY	GOBP_POSITIVE_REGULATION_OF_CANONICAL_WNT_SIGNALING_PATHWAY	3	-0.394495	-0.720954	0.819887	1	1	70	tags=100%, list=63%, signal=260%
GOBP_POSITIVE_REGULATION_OF_CELLULAR_COMPONENT_BIOGENESIS	GOBP_POSITIVE_REGULATION_OF_CELLULAR_COMPONENT_BIOGENESIS	3	-0.387689	-0.712405	0.811741	1	1	16	tags=33%, list=14%, signal=38%
GOBP_REGULATION_OF_CELL_PROJECTION_ORGANIZATION	GOBP_REGULATION_OF_CELL_PROJECTION_ORGANIZATION	8	-0.281956	-0.706776	0.813067	1	1	7	tags=13%, list=6%, signal=12%
GOBP_EPIDERMIS_DEVELOPMENT	GOBP_EPIDERMIS_DEVELOPMENT	10	-0.253179	-0.704333	0.8157	1	1	14	tags=20%, list=13%, signal=21%
GOBP_POSITIVE_REGULATION_OF_WNT_SIGNALING_PATHWAY	GOBP_POSITIVE_REGULATION_OF_WNT_SIGNALING_PATHWAY	3	-0.394495	-0.702442	0.829218	0.99994	1	70	tags=100%, list=63%, signal=260%
GOBP_RESPONSE_TO_HORMONE	GOBP_RESPONSE_TO_HORMONE	8	-0.266983	-0.701058	0.841155	0.995231	1	8	tags=13%, list=7%, signal=13%
GOBP_POSITIVE_REGULATION_OF_TRANSFERASE_ACTIVITY	GOBP_POSITIVE_REGULATION_OF_TRANSFERASE_ACTIVITY	10	-0.252185	-0.680112	0.847368	1	1	7	tags=10%, list=6%, signal=10%
GOBP_REGULATION_OF_GROWTH	GOBP_REGULATION_OF_GROWTH	11	-0.228273	-0.670505	0.83842	1	1	7	tags=9%, list=6%, signal=9%
GOBP_REGULATION_OF_DEFENSE_RESPONSE	GOBP_REGULATION_OF_DEFENSE_RESPONSE	8	-0.270177	-0.666055	0.892919	1	1	8	tags=13%, list=7%, signal=13%
GOBP_POSITIVE_REGULATION_OF_ANION_TRANSPORT	GOBP_POSITIVE_REGULATION_OF_ANION_TRANSPORT	3	-0.366972	-0.660823	0.870183	1	1	73	tags=100%, list=65%, signal=279%
GOBP_NEGATIVE_REGULATION_OF_MULTICELLULAR_ORGANISMAL_PROCESS	GOBP_NEGATIVE_REGULATION_OF_MULTICELLULAR_ORGANISMAL_PROCESS	9	-0.24944	-0.659842	0.875	1	1	8	tags=11%, list=7%, signal=11%
GOBP_LIPID_CATABOLIC_PROCESS	GOBP_LIPID_CATABOLIC_PROCESS	3	-0.357601	-0.653772	0.879377	1	1	32	tags=67%, list=29%, signal=91%
GOBP_EMBRYO_DEVELOPMENT	GOBP_EMBRYO_DEVELOPMENT	13	-0.215124	-0.65245	0.859038	1	1	3	tags=8%, list=3%, signal=7%
GOBP_REGULATION_OF_CELL_DEATH	GOBP_REGULATION_OF_CELL_DEATH	16	-0.208333	-0.646485	0.866995	1	1	93	tags=100%, list=83%, signal=505%
GOBP_EPITHELIAL_CELL_DIFFERENTIATION	GOBP_EPITHELIAL_CELL_DIFFERENTIATION	11	-0.230024	-0.642613	0.88117	0.997814	1	40	tags=55%, list=36%, signal=77%
GOBP_NEGATIVE_REGULATION_OF_NUCLEOBASE_CONTAINING_COMPOUND_METABOLIC_PROCESS	GOBP_NEGATIVE_REGULATION_OF_NUCLEOBASE_CONTAINING_COMPOUND_METABOLIC_PROCESS	8	-0.251905	-0.633884	0.932849	0.999248	1	8	tags=13%, list=7%, signal=13%
GOBP_BIOLOGICAL_ADHESION	GOBP_BIOLOGICAL_ADHESION	21	-0.193194	-0.630443	0.917591	0.996236	1	8	tags=10%, list=7%, signal=8%
GOBP_POSITIVE_REGULATION_OF_MAPK_CASCADE	GOBP_POSITIVE_REGULATION_OF_MAPK_CASCADE	11	-0.226738	-0.629303	0.878049	0.991443	1	7	tags=9%, list=6%, signal=9%
GOBP_POSTTRANSCRIPTIONAL_REGULATION_OF_GENE_EXPRESSION	GOBP_POSTTRANSCRIPTIONAL_REGULATION_OF_GENE_EXPRESSION	8	-0.246259	-0.625554	0.936685	0.988916	1	8	tags=13%, list=7%, signal=13%
GOBP_NEGATIVE_REGULATION_OF_GENE_EXPRESSION	GOBP_NEGATIVE_REGULATION_OF_GENE_EXPRESSION	14	-0.204082	-0.620263	0.900826	0.987236	1	93	tags=100%, list=83%, signal=516%
GOBP_TRANSMEMBRANE_RECEPTOR_PROTEIN_TYROSINE_KINASE_SIGNALING_PATHWAY	GOBP_TRANSMEMBRANE_RECEPTOR_PROTEIN_TYROSINE_KINASE_SIGNALING_PATHWAY	10	-0.22549	-0.617877	0.922523	0.983307	1	90	tags=100%, list=80%, signal=464%
GOBP_REGULATION_OF_EPITHELIAL_CELL_MIGRATION	GOBP_REGULATION_OF_EPITHELIAL_CELL_MIGRATION	3	-0.333725	-0.616349	0.9	0.978738	1	15	tags=33%, list=13%, signal=37%
GOBP_POSITIVE_REGULATION_OF_PROTEIN_PHOSPHORYLATION	GOBP_POSITIVE_REGULATION_OF_PROTEIN_PHOSPHORYLATION	12	-0.212467	-0.611477	0.914676	0.976848	1	7	tags=8%, list=6%, signal=8%
GOBP_POSITIVE_REGULATION_OF_EPITHELIAL_CELL_MIGRATION	GOBP_POSITIVE_REGULATION_OF_EPITHELIAL_CELL_MIGRATION	3	-0.333725	-0.596393	0.937255	0.98235	1	15	tags=33%, list=13%, signal=37%
GOBP_CELL_CELL_ADHESION	GOBP_CELL_CELL_ADHESION	13	-0.20202	-0.5956	0.90669	0.97732	1	93	tags=100%, list=83%, signal=521%
GOBP_SPROUTING_ANGIOGENESIS	GOBP_SPROUTING_ANGIOGENESIS	3	-0.326112	-0.595287	0.925054	0.972094	1	15	tags=33%, list=13%, signal=37%
GOBP_ENDOTHELIAL_CELL_MIGRATION	GOBP_ENDOTHELIAL_CELL_MIGRATION	3	-0.326112	-0.593698	0.940945	0.967888	1	15	tags=33%, list=13%, signal=37%
GOBP_SKIN_DEVELOPMENT	GOBP_SKIN_DEVELOPMENT	11	-0.194038	-0.55293	0.956522	0.986891	1	14	tags=18%, list=13%, signal=19%
GOBP_EPITHELIUM_DEVELOPMENT	GOBP_EPITHELIUM_DEVELOPMENT	16	-0.177083	-0.550025	0.94958	0.982787	1	96	tags=100%, list=86%, signal=600%
GOBP_INOSITOL_LIPID_MEDIATED_SIGNALING	GOBP_INOSITOL_LIPID_MEDIATED_SIGNALING	3	-0.284404	-0.518693	0.965587	0.992054	1	82	tags=100%, list=73%, signal=363%
GOBP_MORPHOGENESIS_OF_AN_EPITHELIUM	GOBP_MORPHOGENESIS_OF_AN_EPITHELIUM	5	-0.234474	-0.516274	0.949343	0.987506	1	13	tags=20%, list=12%, signal=22%
GOBP_REGULATION_OF_CELLULAR_RESPONSE_TO_GROWTH_FACTOR_STIMULUS	GOBP_REGULATION_OF_CELLULAR_RESPONSE_TO_GROWTH_FACTOR_STIMULUS	5	-0.22044	-0.476944	0.970179	0.995515	1	15	tags=20%, list=13%, signal=22%
GOBP_MYELOID_CELL_DIFFERENTIATION	GOBP_MYELOID_CELL_DIFFERENTIATION	3	-0.259045	-0.473847	0.983707	0.990899	1	36	tags=67%, list=32%, signal=96%
GOBP_GENE_SILENCING	GOBP_GENE_SILENCING	4	-0.185185	-0.370958	0.998077	0.999387	1	93	tags=100%, list=83%, signal=568%

## Sheet: FPKM
Index	Gene	BxPC3	BxGR-80C	BxGR-120C	BxGR-360C	DIFF_EXP_80C-BXPC3	DIFF_EXP_120C-BXPC3	DIFF_EXP_360C-BXPC3	DIFF_EXP_120C-80C	DIFF_EXP_360C-80C	DIFF_EXP_360C-120C
1	A1BG	0	0	0	0.0251284	0	0	0	0	0	0
2	A1BG-AS1	0	0	0	0	0	0	0	0	0	0
3	A1CF	0.00371904	0	0	0.00432231	0	0	0	0	0	0
4	A2M	0.00759102	0	0.00766485	0	0	0	0	0	0	0
5	A2M-AS1	0.0340619	0.0836813	0	0.0593806	0	0	0	0	0	0
6	A2ML1	0.0677082	0.0462858	0.123059	0.0786905	0	0	0	0	0	0
7	A2MP1	0	0	0	0	0	0	0	0	0	0
8	A4GALT	8.99761	4.52645	4.17229	11.5798	0	0	0	0	0	0
9	A4GNT	0	0	0.0217618	0	0	0	0	0	0	0
10	AA06	0	0	0	0	0	0	0	0	0	0
11	AAAS	32.3401	31.9191	31.4965	25.4059	0	0	0	0	0	0
12	AACS	21.0522	16.2503	13.4019	12.5799	0	0	0	0	0	0
13	AACSP1	0.548865	0.505658	1.28159	0.159474	0	0	0	0	0	0
14	AADAC	17.1993	13.5821	23.5932	8.84676	0	0	0	0	0	0
15	AADACL2	0.0521176	0	0	0	0	0	0	0	0	0
16	AADACL3	0	0	0	0	0	0	0	0	0	0
17	AADACL4	0	0	0	0.0286291	0	0	0	0	0	0
18	AADAT	3.45821	4.66044	3.66851	2.5746	0	0	0	0	0	0
19	AAED1	12.3048	15.3597	11.4559	11.1485	0	0	0	0	0	0
20	AAGAB	38.3953	53.5293	42.3364	37.2537	0	0	0	0	0	0
21	AAK1	1.76391	2.52903	2.03042	2.01277	0	0	0	0	0	0
22	AAMDC	5.85366	10.7898	7.61557	23.157	0	0	0	0	0	0
23	AAMP	61.1047	61.3538	60.2397	54.3184	0	0	0	0	0	0
24	AANAT	0	0	0.0598609	0.0477492	0	0	0	0	0	0
25	AAR2	26.0333	18.7632	25.4525	15.361	0	0	0	0	0	0
26	AARD	0.0213478	0	0	0.0248107	0	0	0	0	0	0
27	AARS	63.3932	90.9215	68.6688	78.7389	0	0	0	0	0	0
28	AARS2	5.68776	5.42784	7.03174	5.40148	0	0	0	0	0	0
29	AARSD1	19.5899	21.1522	18.6378	16.7914	0	0	0	0	0	0
30	AASDH	2.65592	3.01522	2.60049	4.27934	0	0	0	0	0	0
31	AASDHPPT	32.2471	43.1862	39.517	33.2678	0	0	0	0	0	0
32	AASS	3.34924	7.94238	5.59624	6.65608	0	0	0	0	0	0
33	AATF	36.9107	46.5824	42.8857	34.2455	0	0	0	0	0	0
34	AATK	0.311106	0.144362	0.125652	0.176767	0	0	0	0	0	0
35	AATK-AS1	0	0	0	0	0	0	0	0	0	0
36	ABAT	7.67756	3.55445	4.40871	3.72924	0	0	0	0	0	0
37	ABCA1	2.59082	1.59116	3.08624	1.17775	0	0	0	0	0	0
38	ABCA10	1.70323	1.65879	2.61587	0.550933	0	0	0	0	0	0
39	ABCA11P	3.35543	4.43735	5.07112	3.89339	0	0	0	0	0	0
40	ABCA12	1.02122	0.531597	2.02963	0.741249	0	0	0	0	0	0
41	ABCA13	2.01681	0.742684	1.27728	0.533978	0	0	0	0	0	0
42	ABCA17P	0.016954	0.0312378	0	0.0689646	0	0	0	0	0	0
43	ABCA2	6.76807	4.47761	4.36235	10.6496	0	0	0	0	0	0
44	ABCA3	0.00526133	0.0129252	0.0159375	0.0244591	0	0	0	0	0	0
45	ABCA4	0.275074	0.0233019	0.148452	0.308671	0	0	0	0	0	0
46	ABCA5	0.711542	0.577459	0.658823	0.851576	0	0	0	0	0	0
47	ABCA6	0.543862	0.0733211	0.267879	0.0154166	0	0	0	0	0	0
48	ABCA7	3.88072	3.73186	4.50108	6.7594	0	0	0	0	0	0
49	ABCA8	0.0367358	0	0.0123644	0	0	0	0	0	0	0
50	ABCA9	0.0664704	0.00680389	0.0838961	0.0321886	0	0	0	0	0	0
51	ABCB1	0	0	0.00755783	0	0	0	0	0	0	0
52	ABCB10	7.99703	10.9473	6.41317	9.35871	0	0	0	0	0	0
53	ABCB11	0.960495	3.01303	1.56666	0.489454	0	0	0	0	0	0
54	ABCB4	0.009322	0	0.00941266	0	0	0	0	0	0	0
55	ABCB5	0.0165308	0	0.0469616	0.0576367	0	0	0	0	0	0
56	ABCB6	8.59312	7.16466	10.2278	8.17374	0	0	0	0	0	0
57	ABCB7	15.7577	20.6682	16.243	17.1877	0	0	0	0	0	0
58	ABCB8	7.74376	6.93709	6.61614	5.03013	0	0	0	0	0	0
59	ABCB9	2.66525	2.59711	2.5147	1.75563	0	0	0	0	0	0
60	ABCC1	27.7286	24.4633	21.1931	28.8255	0	0	0	0	0	0
61	ABCC10	6.61529	5.55993	6.72025	6.25329	0	0	0	0	0	0
62	ABCC11	0.0555178	0.0389665	0.0480491	0.00921464	0	0	0	0	0	0
63	ABCC12	0	0	0	0	0	0	0	0	0	0
64	ABCC13	0	0	0	0	0	0	0	0	0	0
65	ABCC2	0.348385	0.445047	0.429164	0.218645	0	0	0	0	0	0
66	ABCC3	18.2936	10.4594	8.98412	20.7088	0	0	0	0	0	0
67	ABCC4	4.75303	2.60421	4.29707	3.48404	0	0	0	0	0	0
68	ABCC5	19.6898	10.2857	15.7401	17.1519	0	0	0	0	0	0
69	ABCC5-AS1	0	0.156609	0	0	0	0	0	0	0	0
70	ABCC6	0.181423	0.823109	0.865373	1.44116	0	0	0	0	0	0
71	ABCC6P1	0	0.0164621	0.0270642	0	0	0	0	0	0	0
72	ABCC6P2	0.269097	0.578579	0.339643	0.469122	0	0	0	0	0	0
73	ABCC8	0	0	0	0	0	0	0	0	0	0
74	ABCC9	2.94886	3.76005	4.4936	4.57765	0	0	0	0	0	0
75	ABCD1	10.4441	5.92285	16.0649	10.9357	0	0	0	0	0	0
76	ABCD2	0	0	0.0066383	0.0458448	0	0	0	0	0	0
77	ABCD3	42.4972	28.0404	34.8413	41.421	0	0	0	0	0	0
78	ABCD4	7.59168	9.51455	8.07488	9.44396	0	0	0	0	0	0
79	ABCE1	61.8847	76.5344	60.2046	42.3134	0	0	0	0	0	0
80	ABCF1	31.11	34.307	33.3059	26.0788	0	0	0	0	0	0
81	ABCF2	68.4243	62.7436	74.995	37.6428	0	0	0	0	0	0
82	ABCF3	24.9299	26.8389	26.8285	26.587	0	0	0	0	0	0
83	ABCG1	0.198725	0.213589	3.35407	0.577417	0	0	0	0	0	0
84	ABCG2	1.1547	2.35536	1.85284	3.34104	0	0	0	0	0	0
85	ABCG4	0	0	0	0	0	0	0	0	0	0
86	ABCG5	0	0	0	0	0	0	0	0	0	0
87	ABCG8	0	0	0	0	0	0	0	0	0	0
88	ABHD1	0	0	0	0.0316026	0	0	0	0	0	0
89	ABHD10	14.1378	20.6837	12.9804	20.4448	0	0	0	0	0	0
90	ABHD11	22.2656	26.5803	22.6658	25.3129	0	0	0	0	0	0
91	ABHD12	41.6037	36.3766	40.7243	43.443	0	0	0	0	0	0
92	ABHD12B	0.106117	0.0651772	0.0535739	0	0	0	0	0	0	0
93	ABHD13	8.35369	5.35428	5.23086	4.71194	0	0	0	0	0	0
94	ABHD14A	7.10909	7.5265	7.67294	10.0034	0	0	0	0	0	0
95	ABHD14A-ACY1	2.66877	0.000354033	2.37394	1.72231	0	0	0	0	0	0
96	ABHD14B	6.19363	12.106	6.98989	7.98139	0	0	0	0	0	0
97	ABHD15	6.8488	4.70004	4.83754	3.81172	0	0	0	0	0	0
98	ABHD16A	29.3574	22.5577	23.7967	26.2164	0	0	0	0	0	0
99	ABHD16B	4.68343	3.43075	6.00885	2.77151	0	0	0	0	0	0
100	ABHD2	29.7291	37.442	20.1373	21.8825	0	0	0	0	0	0
101	ABHD3	15.2157	23.6421	21.1938	27.6864	0	0	0	0	0	0
102	ABHD4	12.7471	18.4296	15.031	28.6249	0	0	0	0	0	0
103	ABHD5	8.12665	8.74142	7.67586	11.343	0	0	0	0	0	0
104	ABHD6	1.92853	2.36893	2.94429	2.97652	0	0	0	0	0	0
105	ABHD8	6.32112	6.73089	6.72614	7.99164	0	0	0	0	0	0
106	ABI1	22.2292	24.3405	21.9432	22.996	0	0	0	0	0	0
107	ABI2	6.50051	6.91388	6.09101	7.29229	0	0	0	0	0	0
108	ABI3	0	0	0	0	0	0	0	0	0	0
109	ABI3BP	0.237333	0.320675	0.127809	1.21366	0	0	0	0	0	0
110	ABL1	15.1677	17.1702	15.3985	15.5955	0	0	0	0	0	0
111	ABL2	2.84121	3.67476	5.45774	3.31336	0	0	0	0	0	0
112	ABLIM1	45.8605	55.7339	36.1138	21.5286	0	0	0	0	0	0
113	ABLIM2	0.0506777	0.0349634	0.105764	0.488074	0	0	0	0	0	0
114	ABLIM3	4.39835	6.53737	6.27371	7.17364	0	0	0	0	0	0
115	ABO	13.4107	8.87049	7.21695	17.2417	0	0	0	0	0	0
116	ABP1	3.69809	5.53873	1.06947	93.8354	0	0	1	0	1	1
117	ABR	12.4621	12.0426	11.4912	7.56356	0	0	0	0	0	0
118	ABRA	0.0132441	0	0	0	0	0	0	0	0	0
119	ABRACL	132.769	139.746	141.03	134.957	0	0	0	0	0	0
120	ABT1	18.0917	17.3274	15.005	14.221	0	0	0	0	0	0
121	ABTB1	7.70568	4.95572	5.1088	8.37658	0	0	0	0	0	0
122	ABTB2	3.43546	3.04572	6.44427	2.94861	0	0	0	0	0	0
123	ACAA1	70.6874	55.6947	51.04	75.9389	0	0	0	0	0	0
124	ACAA2	58.8185	71.4124	47.13	68.6772	0	0	0	0	0	0
125	ACACA	16.3152	17.2759	11.4024	9.00905	0	0	0	0	0	0
126	ACACB	0.0373383	0.0321041	0.026391	0.130185	0	0	0	0	0	0
127	ACAD10	2.36972	2.64964	1.99558	3.06728	0	0	0	0	0	0
128	ACAD11	3.69464	2.65775	3.6678	3.84256	0	0	0	0	0	0
129	ACAD8	15.2035	7.04227	13.6096	12.3629	0	0	0	0	0	0
130	ACAD9	30.0746	31.4162	25.297	26.9115	0	0	0	0	0	0
131	ACADL	0.369339	0.0544418	0.298345	0.18887	0	0	0	0	0	0
132	ACADM	45.9777	31.697	34.0582	69.4862	0	0	0	0	0	0
133	ACADS	8.41843	9.20283	5.05639	8.18007	0	0	0	0	0	0
134	ACADSB	2.3606	2.30664	1.62867	2.9214	0	0	0	0	0	0
135	ACADVL	104.41	83.4586	89.4524	122.56	0	0	0	0	0	0
136	ACAN	0.0040488	0	0	0	0	0	0	0	0	0
137	ACAP1	0.131923	0.0900275	0.148007	0.0851793	0	0	0	0	0	0
138	ACAP2	7.19956	11.6601	7.34791	8.64351	0	0	0	0	0	0
139	ACAP3	18.601	6.68643	16.6524	17.3233	0	0	0	0	0	0
140	ACAT1	13.3514	19.2594	17.5098	12.1209	0	0	0	0	0	0
141	ACAT2	54.4819	50.3871	26.8603	34.2094	0	0	0	0	0	0
142	ACBD3	17.4439	19.0449	16.2743	22.9945	0	0	0	0	0	0
143	ACBD4	1.48309	1.60081	1.21087	1.87864	0	0	0	0	0	0
144	ACBD5	7.02517	8.12301	8.50034	10.9743	0	0	0	0	0	0
145	ACBD6	19.7563	25.6203	16.9779	30.244	0	0	0	0	0	0
146	ACBD7	0.522694	0.786179	0.969387	1.56209	0	0	0	0	0	0
147	ACCS	2.26706	2.63659	3.33182	4.71617	0	0	0	0	0	0
148	ACCSL	0	0	0.021102	0	0	0	0	0	0	0
149	ACD	20.6583	26.6149	20.2891	17.8718	0	0	0	0	0	0
150	ACE	0.0283504	0	0.0429401	0.0247119	0	0	0	0	0	0
151	ACE2	0.552138	0.113035	0.794965	0.380267	0	0	0	0	0	0
152	ACER1	0	0.0469323	0	0	0	0	0	0	0	0
153	ACER2	1.58149	1.42563	0.940092	1.03759	0	0	0	0	0	0
154	ACER3	16.6319	14.8361	15.3833	6.81234	0	0	0	0	0	0
155	ACHE	0.11848	0.165756	0.204977	0.314354	0	0	0	0	0	0
156	ACIN1	54.7737	52.5468	62.8476	59.6791	0	0	0	0	0	0
157	ACLY	47.008	44.5178	41.0414	25.5623	0	0	0	0	0	0
158	ACMSD	0	0	0	0	0	0	0	0	0	0
159	ACN9	8.09224	11.1045	8.92546	7.98568	0	0	0	0	0	0
160	ACO1	26.5312	25.9151	14.552	14.9772	0	0	0	0	0	0
161	ACO2	38.2053	38.6883	28.4286	37.6107	0	0	0	0	0	0
162	ACOT1	6.03507	11.5651	5.07001	4.74148	0	0	0	0	0	0
163	ACOT11	11.0338	8.451	7.49029	8.08061	0	0	0	0	0	0
164	ACOT12	0	0	0	0	0	0	0	0	0	0
165	ACOT13	2.55904	3.43415	3.56286	3.34134	0	0	0	0	0	0
166	ACOT2	11.194	18.9142	13.2331	11.4528	0	0	0	0	0	0
167	ACOT4	9.46002	6.47855	7.61774	8.57574	0	0	0	0	0	0
168	ACOT6	0.08443	0.0518609	0.127877	0.0490628	0	0	0	0	0	0
169	ACOT7	50.0885	32.0192	58.0572	35.618	0	0	0	0	0	0
170	ACOT8	21.4437	14.0723	17.9848	19.2396	0	0	0	0	0	0
171	ACOT9	21.1745	27.8964	22.9468	20.4822	0	0	0	0	0	0
172	ACOX1	6.10925	7.2079	5.83134	9.41789	0	0	0	0	0	0
173	ACOX2	0	0	0	0	0	0	0	0	0	0
174	ACOX3	3.61671	3.85765	3.54191	4.54553	0	0	0	0	0	0
175	ACOXL	0.420403	0.172136	0.220107	0.108577	0	0	0	0	0	0
176	ACP1	32.8386	41.5267	35.5279	31.001	0	0	0	0	0	0
177	ACP2	16.8388	24.5385	28.1934	21.5315	0	0	0	0	0	0
178	ACP5	0.265917	0.228661	0.322207	0.0927133	0	0	0	0	0	0
179	ACP6	12.2751	19.6565	14.3929	19.1848	0	0	0	0	0	0
180	ACPL2	4.27817	2.47062	4.03854	2.96865	0	0	0	0	0	0
181	ACPP	0.691337	0.625174	0.411391	0.661756	0	0	0	0	0	0
182	ACPT	0	0	0.0298343	0	0	0	0	0	0	0
183	ACR	0	0	0.0877375	0.0336625	0	0	0	0	0	0
184	ACRBP	0.120472	0.123322	0.0405479	0.0233356	0	0	0	0	0	0
185	ACRC	1.55576	0.892733	1.37596	1.74213	0	0	0	0	0	0
186	ACRV1	0.221697	0.363131	0.38059	0.171773	0	0	0	0	0	0
187	ACSBG1	0.232126	0.0750033	0.296071	0.0567631	0	0	0	0	0	0
188	ACSBG2	0.0134659	0.0496226	0.0271937	0.0626007	0	0	0	0	0	0
189	ACSF2	23.4996	20.5284	16.0869	31.4391	0	0	0	0	0	0
190	ACSF3	4.781	5.55674	3.6265	4.82305	0	0	0	0	0	0
191	ACSL1	12.9706	7.21158	6.54366	6.95417	0	0	0	0	0	0
192	ACSL3	68.4364	94.6241	78.5201	52.2086	0	0	0	0	0	0
193	ACSL4	44.9348	27.7542	38.8894	36.7024	0	0	0	0	0	0
194	ACSL5	64.9815	56.1155	64.3517	35.0891	0	0	0	0	0	0
195	ACSL6	0.0276982	0.0340221	0.0391555	0.0321912	0	0	0	0	0	0
196	ACSM1	0.0365699	0	0.092314	0.042502	0	0	0	0	0	0
197	ACSM2A	0	0	0	0	0	0	0	0	0	0
198	ACSM2B	0	0	0	0	0	0	0	0	0	0
199	ACSM3	0.371418	0.10753	0.0998642	1.01296	0	0	0	0	0	0
200	ACSM4	0.0438886	0.0808689	0.0886309	0.255039	0	0	0	0	0	0
201	ACSM5	0	0	0	0	0	0	0	0	0	0
202	ACSS1	9.04851	4.85333	9.48314	5.879	0	0	0	0	0	0
203	ACSS2	21.9398	15.2554	8.77497	12.0654	0	0	0	0	0	0
204	ACSS3	0	0	0	0	0	0	0	0	0	0
205	ACTA1	0.0524413	0	0.0264757	0.0609479	0	0	0	0	0	0
206	ACTA2	2.93715	6.03692	4.19197	3.34169	0	0	0	0	0	0
207	ACTB	3302.27	3801.48	2844.32	3060	0	0	0	0	0	0
208	ACTBL2	0.195593	0.0320343	2.76493	0.757735	0	0	0	0	0	0
209	ACTC1	0	0	0	0	0	0	0	0	0	0
210	ACTG1	2031.76	2329.24	1530.07	2208.83	0	0	0	0	0	0
211	ACTG1P4	0.0189839	0	0	0	0	0	0	0	0	0
212	ACTG2	0.18822	0.483673	0.274359	0.315792	0	0	0	0	0	0
213	ACTL10	3.14764	1.88776	1.98173	2.3886	0	0	0	0	0	0
214	ACTL6A	43.7301	51.4874	40.8633	49.3066	0	0	0	0	0	0
215	ACTL6B	0	0	0	0	0	0	0	0	0	0
216	ACTL7A	0	0	0	0	0	0	0	0	0	0
217	ACTL7B	0	0	0.0283464	0	0	0	0	0	0	0
218	ACTL8	0.0203816	0.0250365	0.123479	0.0473754	0	0	0	0	0	0
219	ACTL9	0	0	0	0	0	0	0	0	0	0
220	ACTN1	150.213	174.435	141.856	109.307	0	0	0	0	0	0
221	ACTN1-AS1	0	0.315153	0.0863289	0	0	0	0	0	0	0
222	ACTN2	0	0	0.0315457	0	0	0	0	0	0	0
223	ACTN3	0	0	0	0.0143539	0	0	0	0	0	0
224	ACTN4	467.69	266.448	407.874	479.853	0	0	0	0	0	0
225	ACTR10	23.4761	24.8686	20.9148	27.4597	0	0	0	0	0	0
226	ACTR1A	35.8855	36.6349	31.9416	29.824	0	0	0	0	0	0
227	ACTR1B	18.0207	18.339	15.1578	19.2431	0	0	0	0	0	0
228	ACTR2	113.044	124.115	94.4516	96.406	0	0	0	0	0	0
229	ACTR3	151.747	167.989	145.377	131.195	0	0	0	0	0	0
230	ACTR3B	3.87697	3.03788	3.26005	1.38718	0	0	0	0	0	0
231	ACTR3BP2	0	0	0	0	0	0	0	0	0	0
232	ACTR3BP5	0	0	0	0	0	0	0	0	0	0
233	ACTR3C	5.5891	2.65797	3.62945	3.1717	0	0	0	0	0	0
234	ACTR5	6.9623	4.55876	6.86514	3.79567	0	0	0	0	0	0
235	ACTR6	18.356	18.4189	17.6632	17.8453	0	0	0	0	0	0
236	ACTR8	8.38393	9.81367	8.34596	8.49439	0	0	0	0	0	0
237	ACTRT1	0	0	0	0	0	0	0	0	0	0
238	ACTRT2	0	0	0	0	0	0	0	0	0	0
239	ACTRT3	3.90475	3.32067	2.50211	4.53814	0	0	0	0	0	0
240	ACVR1	15.4896	15.081	13.6147	12.8819	0	0	0	0	0	0
241	ACVR1B	12.022	13.9711	10.0909	9.13534	0	0	0	0	0	0
242	ACVR1C	1.21955	1.1007	1.51436	0.825666	0	0	0	0	0	0
243	ACVR2A	1.5077	1.87663	1.96892	2.46875	0	0	0	0	0	0
244	ACVR2B	0.471709	0.538547	0.699179	0.734481	0	0	0	0	0	0
245	ACVR2B-AS1	0.175213	0.125548	0.0737156	0.42424	0	0	0	0	0	0
246	ACVRL1	0.00860858	0	0.0347767	0	0	0	0	0	0	0
247	ACY1	31.0447	35.7588	17.0911	22.831	0	0	0	0	0	0
248	ACY3	0.431396	0.378531	0.466706	0.286499	0	0	0	0	0	0
249	ACYP1	18.803	11.7348	16.4253	22.2152	0	0	0	0	0	0
250	ACYP2	5.5734	8.84358	7.1015	11.1428	0	0	0	0	0	0
251	ADA	20.2939	6.46661	13.2243	7.15257	0	0	0	0	0	0
252	ADAD1	0	0	0	0	0	0	0	0	0	0
253	ADAD2	0.112575	0.0790188	0.194862	0.149526	0	0	0	0	0	0
254	ADAL	4.4417	4.73618	4.57785	4.20719	0	0	0	0	0	0
255	ADAM10	89.0076	102.957	70.3543	166.46	0	0	0	0	0	0
256	ADAM11	0.0160898	0.0296453	0.0487388	0.0654491	0	0	0	0	0	0
257	ADAM12	0.0459099	0.042294	0.0394102	0	0	0	0	0	0	0
258	ADAM15	90.4126	106.821	83.7019	74.4292	0	0	0	0	0	0
259	ADAM17	6.16153	6.81284	6.24182	6.80939	0	0	0	0	0	0
260	ADAM18	0	0	0	0	0	0	0	0	0	0
261	ADAM19	1.19982	0.726965	0.956153	1.96973	0	0	0	0	0	0
262	ADAM1A	0.922463	0.629505	0.905562	1.0721	0	0	0	0	0	0
263	ADAM2	0	0	0	0	0	0	0	0	0	0
264	ADAM20	0.0130496	0.0320591	0.0131765	0.0151664	0	0	0	0	0	0
265	ADAM20P1	0.0477011	0.0439452	0.0481651	0.0138597	0	0	0	0	0	0
266	ADAM21	0	0.0505909	0.0554485	0.0159556	0	0	0	0	0	0
267	ADAM21P1	0	0.0224852	0	0	0	0	0	0	0	0
268	ADAM22	0.0149697	0.0183874	0	0.0304497	0	0	0	0	0	0
269	ADAM23	0.1068	0.087458	0.155766	0.137915	0	0	0	0	0	0
270	ADAM28	9.51187	6.26829	10.4087	11.023	0	0	0	0	0	0
271	ADAM29	0	0	0	0	0	0	0	0	0	0
272	ADAM30	0	0	0	0	0	0	0	0	0	0
273	ADAM32	0.602361	0.164425	0.432512	0.373371	0	0	0	0	0	0
274	ADAM33	0	0	0	0	0	0	0	0	0	0
275	ADAM3A	0	0	0	0	0	0	0	0	0	0
276	ADAM5	0	0	0	0	0	0	0	0	0	0
277	ADAM6	0	0	0	0	0	0	0	0	0	0
278	ADAM7	0	0	0	0	0	0	0	0	0	0
279	ADAM8	79.7826	19.8434	72.3671	33.2319	1	0	0	1	0	0
280	ADAM9	141.988	152.018	100.792	204.414	0	0	0	0	0	0
281	ADAMDEC1	0	0	0	0	0	0	0	0	0	0
282	ADAMTS1	19.6316	33.6477	19.3548	17.2996	0	0	0	0	0	0
283	ADAMTS10	0	0	0	0	0	0	0	0	0	0
284	ADAMTS12	11.4258	13.3271	10.7256	17.2869	0	0	0	0	0	0
285	ADAMTS13	0.0731793	0.0749187	0.0478193	0.212641	0	0	0	0	0	0
286	ADAMTS14	0.0868055	0.00820077	0.485767	0.496996	0	0	0	0	0	0
287	ADAMTS15	4.95601	1.53895	5.11016	8.28484	0	0	0	0	0	0
288	ADAMTS16	0.283207	0.573986	0.686308	1.20139	0	0	0	0	0	0
289	ADAMTS17	0.214971	0.0744763	0.189233	0.0832806	0	0	0	0	0	0
290	ADAMTS18	0	0	0.00597319	0.00687525	0	0	0	0	0	0
291	ADAMTS19	0	0	0	0.00803496	0	0	0	0	0	0
292	ADAMTS2	0	0	0	0	0	0	0	0	0	0
293	ADAMTS20	0.928453	1.35802	0.980657	0.922879	0	0	0	0	0	0
294	ADAMTS3	0.00601148	0	0.0303497	0	0	0	0	0	0	0
295	ADAMTS4	0.0409066	0.0100493	0.0413044	0.0190168	0	0	0	0	0	0
296	ADAMTS5	0.00357041	0	0	0	0	0	0	0	0	0
297	ADAMTS6	0.415941	1.19799	0.627566	0.538976	0	0	0	0	0	0
298	ADAMTS7	0.696406	0.14126	0.238694	0.371271	0	0	0	0	0	0
299	ADAMTS8	0	0	0	0.0113474	0	0	0	0	0	0
300	ADAMTS9	0.014254	0.0408529	0.0671657	0.0386544	0	0	0	0	0	0
301	ADAMTS9-AS2	0	0	0	0	0	0	0	0	0	0
302	ADAMTSL1	0.00442164	0	0	0	0	0	0	0	0	0
303	ADAMTSL2	0.00958801	0	0.0264759	0.0406325	0	0	0	0	0	0
304	ADAMTSL3	0.0236801	0	0.00956415	0.00550425	0	0	0	0	0	0
305	ADAMTSL4	3.0631	1.99216	0.819039	2.86991	0	0	0	0	0	0
306	ADAMTSL5	3.84443	1.89205	1.24681	2.16004	0	0	0	0	0	0
307	ADAP1	36.2917	37.7634	18.7088	40.9	0	0	0	0	0	0
308	ADAP2	0	0.0652015	0.0535966	0	0	0	0	0	0	0
309	ADAR	38.2065	40.0859	65.9807	52.9199	0	0	0	0	0	0
310	ADARB1	4.90907	3.50359	3.1388	2.47767	0	0	0	0	0	0
311	ADARB2	0.00821516	0.00504538	0.00414753	0	0	0	0	0	0	0
312	ADARB2-AS1	0	0	0	0	0	0	0	0	0	0
313	ADAT1	11.3467	12.4439	10.9995	10.8775	0	0	0	0	0	0
314	ADAT2	2.85299	2.92146	3.1006	1.86878	0	0	0	0	0	0
315	ADAT3	2.32748	2.56735	2.61391	2.70503	0	0	0	0	0	0
316	ADC	0.25611	0.146812	0.396521	0.476246	0	0	0	0	0	0
317	ADCK1	3.7394	4.4755	4.51058	2.38664	0	0	0	0	0	0
318	ADCK2	13.5559	15.1919	11.6038	7.66841	0	0	0	0	0	0
319	ADCK3	1.92453	1.98271	3.38501	3.82405	0	0	0	0	0	0
320	ADCK4	11.0943	4.50168	9.32101	13.5191	0	0	0	0	0	0
321	ADCK5	6.66989	4.72229	5.0074	8.35499	0	0	0	0	0	0
322	ADCY1	0	0	0.00277379	0	0	0	0	0	0	0
323	ADCY10	0	0	0.0286435	0.00824165	0	0	0	0	0	0
324	ADCY10P1	0.544587	0.123777	0.289694	0.278888	0	0	0	0	0	0
325	ADCY2	0	0	0	0	0	0	0	0	0	0
326	ADCY3	15.1138	16.259	15.4723	9.97186	0	0	0	0	0	0
327	ADCY4	0.0384216	0	0.0212265	0.0122154	0	0	0	0	0	0
328	ADCY5	0.041194	0.0168662	0.0623921	0.0478761	0	0	0	0	0	0
329	ADCY6	5.58876	6.18966	4.06655	10.1029	0	0	0	0	0	0
330	ADCY7	10.9786	9.60534	9.68895	8.12929	0	0	0	0	0	0
331	ADCY8	0	0	0.00875056	0	0	0	0	0	0	0
332	ADCY9	2.27604	2.90046	1.92648	3.47481	0	0	0	0	0	0
333	ADCYAP1	0	0	0	0	0	0	0	0	0	0
334	ADCYAP1R1	0.00542137	0.00665915	0.0164316	0	0	0	0	0	0	0
335	ADD1	45.1821	49.6738	39.4221	51.3334	0	0	0	0	0	0
336	ADD2	0.00942446	0	0.00975979	0.0109532	0	0	0	0	0	0
337	ADD3	33.6506	39.3049	30.6657	50.3869	0	0	0	0	0	0
338	ADGB	0	0	0	0	0	0	0	0	0	0
339	ADH1A	0.0260588	0.0640221	0.0789368	0	0	0	0	0	0	0
340	ADH1B	0.0408867	0	0.0275229	0	0	0	0	0	0	0
341	ADH1C	11.0711	2.48461	3.49337	13.7021	0	0	0	0	0	0
342	ADH4	0	0	0	0	0	0	0	0	0	0
343	ADH5	83.4132	75.077	60.5958	67.703	0	0	0	0	0	0
344	ADH6	0.0847127	0.173439	0.0855366	0.131262	0	0	0	0	0	0
345	ADH7	2.75822	0	0.017965	0	1	0	1	0	0	0
346	ADHFE1	0.758928	0.760525	0.483985	2.62289	0	0	0	0	0	0
347	ADI1	31.2256	34.13	26.7107	47.7566	0	0	0	0	0	0
348	ADIG	0.0596675	0	0	0	0	0	0	0	0	0
349	ADIPOQ	0	0	0	0	0	0	0	0	0	0
350	ADIPOQ-AS1	0	0	0	0	0	0	0	0	0	0
351	ADIPOR1	66.0899	69.6391	58.4017	88.5395	0	0	0	0	0	0
352	ADIPOR2	51.3905	62.3636	46.8128	42.6529	0	0	0	0	0	0
353	ADIRF	81.8297	30.3219	13.9148	154.976	0	0	0	0	0	1
354	ADK	44.5881	55.9624	42.3389	43.8086	0	0	0	0	0	0
355	ADM	15.896	27.2245	46.3714	48.4562	0	0	0	0	0	0
356	ADM2	0.123513	0.06502	0.258488	0.297524	0	0	0	0	0	0
357	ADM5	0.90272	0.282655	0.786392	0.596576	0	0	0	0	0	0
358	ADNP	39.5824	36.5066	43.7995	38.1981	0	0	0	0	0	0
359	ADNP2	10.1063	10.7971	11.3626	9.96604	0	0	0	0	0	0
360	ADO	13.5282	16.3814	13.8922	13.9942	0	0	0	0	0	0
361	ADORA1	0.211075	0.0162022	0.253092	0.0919913	0	0	0	0	0	0
362	ADORA2A	0.228771	0.15807	0.548616	0.564997	0	0	0	0	0	0
363	ADORA2A-AS1	0.0857167	0.0175485	0.115401	0.149431	0	0	0	0	0	0
364	ADORA2B	27.1826	25.8389	21.7872	20.8044	0	0	0	0	0	0
365	ADORA3	0	0	0	0	0	0	0	0	0	0
366	ADPGK	36.8029	44.9903	41.1029	47.2519	0	0	0	0	0	0
367	ADPGK-AS1	1.32362	1.06749	1.1745	1.24309	0	0	0	0	0	0
368	ADPRH	0.0626382	0.076941	0.242448	0.19413	0	0	0	0	0	0
369	ADPRHL1	0.723386	0.995617	0.386216	0.776541	0	0	0	0	0	0
370	ADPRHL2	25.6415	15.8187	23.5518	22.0141	0	0	0	0	0	0
371	ADPRM	1.49071	1.23133	1.81663	1.97149	0	0	0	0	0	0
372	ADRA1A	0.0160821	0	0.0162385	0.0373815	0	0	0	0	0	0
373	ADRA1B	1.12025	0.0809462	0.399229	0.0382933	0	0	0	0	0	0
374	ADRA1D	0.0274349	0.0168499	0.15236	0.557991	0	0	0	0	0	0
375	ADRA2A	0.598313	0	0.269536	0.0320938	0	0	0	0	0	0
376	ADRA2B	0.0441181	0	0.0111368	0	0	0	0	0	0	0
377	ADRA2C	0.0192545	0	0	0	0	0	0	0	0	0
378	ADRB1	0.203295	0.343362	0.153954	0.191971	0	0	0	0	0	0
379	ADRB2	22.2148	25.8662	32.765	19.9029	0	0	0	0	0	0
380	ADRB3	0	0	0	0	0	0	0	0	0	0
381	ADRBK1	54.5466	51.3173	44.3312	50.8805	0	0	0	0	0	0
382	ADRBK2	0.179337	0.482743	0.227314	0.558762	0	0	0	0	0	0
383	ADRM1	136.13	146.278	189.685	104.487	0	0	0	0	0	0
384	ADSL	46.3965	66.0188	46.5077	43.5632	0	0	0	0	0	0
385	ADSS	47.2656	46.5533	38.8364	76.4307	0	0	0	0	0	0
386	ADSSL1	1.17582	1.68511	0.461712	3.21394	0	0	0	0	0	0
387	ADTRP	1.18202	1.94463	1.51322	0.73594	0	0	0	0	0	0
388	AEBP1	0.121954	0	0.0967527	0.020248	0	0	0	0	0	0
389	AEBP2	12.6104	15.3252	13.1305	14.9028	0	0	0	0	0	0
390	AEN	17.2225	19.2463	24.229	8.99046	0	0	0	0	0	0
391	AES	195.534	183.092	117.481	166.927	0	0	0	0	0	0
392	AFAP1	8.83337	8.04254	10.1172	9.93344	0	0	0	0	0	0
393	AFAP1-AS1	14.5135	11.891	14.6546	8.44577	0	0	0	0	0	0
394	AFAP1L1	9.983	8.70455	9.98952	4.45587	0	0	0	0	0	0
395	AFAP1L2	47.5474	42.6354	29.1542	49.3847	0	0	0	0	0	0
396	AFF1	4.42193	5.15092	6.88584	4.3508	0	0	0	0	0	0
397	AFF2	0.103474	0.00687003	0.0593014	0	0	0	0	0	0	0
398	AFF3	0	0	0.00860651	0	0	0	0	0	0	0
399	AFF4	13.6084	15.4057	15.0683	11.9268	0	0	0	0	0	0
400	AFG3L1P	5.60528	6.89579	5.59735	4.81737	0	0	0	0	0	0
401	AFG3L2	43.6288	42.8232	37.7777	38.0621	0	0	0	0	0	0
402	AFM	0	0	0.0190188	0	0	0	0	0	0	0
403	AFMID	7.59622	8.55716	7.30064	9.4649	0	0	0	0	0	0
404	AFP	0	0	0	0	0	0	0	0	0	0
405	AFTPH	9.7329	9.65464	9.32781	10.4188	0	0	0	0	0	0
406	AGA	7.13526	10.1347	8.41037	9.97714	0	0	0	0	0	0
407	AGAP1	3.76546	3.37822	3.45478	3.09733	0	0	0	0	0	0
408	AGAP11	0.549572	0.126519	0.139002	1.21204	0	0	0	0	0	0
409	AGAP2	0.855917	1.26804	1.29115	0.708132	0	0	0	0	0	0
410	AGAP3	47.9726	25.6042	33.0616	27.2714	0	0	0	0	0	0
411	AGAP4	0.379124	0.0745123	0.321562	0.229124	0	0	0	0	0	0
412	AGAP5	0.562366	0.54143	0.491101	0.547601	0	0	0	0	0	0
413	AGAP6	1.99899	1.59928	2.68239	1.71187	0	0	0	0	0	0
414	AGAP7	0.015165	0.0186281	0.0459374	0	0	0	0	0	0	0
415	AGAP8	0.161046	0.019777	0.113827	0.355627	0	0	0	0	0	0
416	AGAP9	0	0	0	0.0179801	0	0	0	0	0	0
417	AGBL1	0	0	0.0103682	0.0238679	0	0	0	0	0	0
418	AGBL2	0.308925	0.0979261	0.462863	0.138982	0	0	0	0	0	0
419	AGBL3	0.101449	0.062307	0.0512179	0.129696	0	0	0	0	0	0
420	AGBL4	0.0606545	0	0.0489955	0.042296	0	0	0	0	0	0
421	AGBL5	6.83874	10.1104	5.07825	11.1968	0	0	0	0	0	0
422	AGER	2.19002	1.0167	2.14166	1.56927	0	0	0	0	0	0
423	AGFG1	8.1509	9.79417	9.72424	7.89052	0	0	0	0	0	0
424	AGFG2	3.78996	5.45671	4.20433	8.92024	0	0	0	0	0	0
425	AGGF1	11.2523	11.5372	8.87385	11.3539	0	0	0	0	0	0
426	AGK	16.7186	17.3957	15.7533	15.7666	0	0	0	0	0	0
427	AGL	12.9389	9.6416	9.91631	11.2487	0	0	0	0	0	0
428	AGMAT	4.77393	4.17654	5.54862	4.78991	0	0	0	0	0	0
429	AGMO	0.0743557	0.0365343	0.0150158	0.155551	0	0	0	0	0	0
430	AGO1	5.36256	4.79617	4.64118	5.64965	0	0	0	0	0	0
431	AGO2	10.3592	12.5736	13.7778	4.54909	0	0	0	0	0	0
432	AGO3	5.56495	4.81026	7.80273	5.84027	0	0	0	0	0	0
433	AGO4	1.70439	1.18593	1.36284	1.69461	0	0	0	0	0	0
434	AGPAT1	20.3389	22.5001	21.2595	26.3869	0	0	0	0	0	0
435	AGPAT2	82.1178	86.8666	57.9107	66.4818	0	0	0	0	0	0
436	AGPAT3	9.5878	10.7259	9.40054	7.15684	0	0	0	0	0	0
437	AGPAT4	1.08688	1.22693	1.29295	0.675063	0	0	0	0	0	0
438	AGPAT4-IT1	0.225559	0.0251885	0.248457	0.119158	0	0	0	0	0	0
439	AGPAT5	24.3238	32.4687	25.3046	17.037	0	0	0	0	0	0
440	AGPAT6	14.9227	8.77767	10.4604	8.061	0	0	0	0	0	0
441	AGPAT9	8.92238	17.2073	7.16015	5.68156	0	0	0	0	0	0
442	AGPHD1	1.42799	1.28852	0.815447	1.46274	0	0	0	0	0	0
443	AGPS	18.586	21.7563	17.6332	18.4286	0	0	0	0	0	0
444	AGR2	344.83	397.047	157.72	503.4	0	0	0	0	0	0
445	AGR3	0.061853	0.37996	0	0.575091	0	0	0	0	0	0
446	AGRN	165.254	82.8907	130.4	188.709	0	0	0	0	0	0
447	AGRP	0	0	0.0608933	0	0	0	0	0	0	0
448	AGSK1	0	0.0175983	0	0	0	0	0	0	0	0
449	AGT	0.014208	0	0.0143462	0.0660507	0	0	0	0	0	0
450	AGTPBP1	4.34275	2.14554	4.82186	8.09226	0	0	0	0	0	0
451	AGTR1	0	0	0	0	0	0	0	0	0	0
452	AGTR2	0.025063	0	0	0.0145643	0	0	0	0	0	0
453	AGTRAP	25.1933	17.063	34.8567	21.6122	0	0	0	0	0	0
454	AGXT	0	0	0.0244625	0	0	0	0	0	0	0
455	AGXT2	0	0	0	0	0	0	0	0	0	0
456	AGXT2L1	0	0	0.037958	0.0218353	0	0	0	0	0	0
457	AGXT2L2	5.246	3.96736	3.35541	5.96678	0	0	0	0	0	0
458	AHCTF1	7.79489	8.7623	9.95067	9.2037	0	0	0	0	0	0
459	AHCTF1P1	0.0430373	0.0192229	0.067159	0.0591127	0	0	0	0	0	0
460	AHCY	141.665	129.985	110.594	80.8331	0	0	0	0	0	0
461	AHCYL1	51.8055	41.2671	41.1807	57.4581	0	0	0	0	0	0
462	AHCYL2	10.9869	5.77013	10.4068	7.64023	0	0	0	0	0	0
463	AHDC1	5.88281	4.27228	6.25979	6.27563	0	0	0	0	0	0
464	AHI1	3.44413	4.24275	3.53001	4.11462	0	0	0	0	0	0
465	AHNAK	109.601	104.791	81.9856	96.762	0	0	0	0	0	0
466	AHNAK2	9.91566	9.6487	9.35504	4.87358	0	0	0	0	0	0
467	AHR	26.4178	25.1591	26.9399	31.7098	0	0	0	0	0	0
468	AHRR	4.09312	2.93348	6.39934	4.40318	0	0	0	0	0	0
469	AHSA1	157.509	170.283	163.176	111.811	0	0	0	0	0	0
470	AHSA2	17.0953	7.83608	13.8237	19.0908	0	0	0	0	0	0
471	AHSG	0.0246693	0.0606079	0	0	0	0	0	0	0	0
472	AHSP	0	0	0	0	0	0	0	0	0	0
473	AICDA	0	0.0160171	0	0	0	0	0	0	0	0
474	AIDA	31.3618	44.6082	37.1069	49.0563	0	0	0	0	0	0
475	AIF1	0	0	0	0	0	0	0	0	0	0
476	AIF1L	22.8227	20.7433	11.5287	15.2137	0	0	0	0	0	0
477	AIFM1	31.473	14.7399	27.223	24.5269	0	0	0	0	0	0
478	AIFM2	8.58793	14.4063	9.98366	9.5691	0	0	0	0	0	0
479	AIFM3	0.0322075	0	0.0325155	0.0748614	0	0	0	0	0	0
480	AIG1	66.9725	87.0132	52.9845	65.2069	0	0	0	0	0	0
481	AIM1	20.4253	27.5444	18.0343	12.7293	0	0	0	0	0	0
482	AIM1L	4.4887	2.41116	3.53118	3.78414	0	0	0	0	0	0
483	AIM2	5.69906	2.07432	19.821	16.1295	0	0	0	0	0	0
484	AIMP1	28.6539	37.3014	35.8299	32.3844	0	0	0	0	0	0
485	AIMP2	23.9233	28.3259	29.7666	20.3406	0	0	0	0	0	0
486	AIP	51.8233	47.9785	43.3797	53.44	0	0	0	0	0	0
487	AIPL1	0.0130795	0	0.0264167	0	0	0	0	0	0	0
488	AIRE	0	0	0	0	0	0	0	0	0	0
489	AIRN	0.0161978	0	0	0	0	0	0	0	0	0
490	AJAP1	0	0	0	0	0	0	0	0	0	0
491	AJUBA	145.64	132.578	114.01	142.752	0	0	0	0	0	0
492	AK1	8.10733	10.3612	9.40997	10.0696	0	0	0	0	0	0
493	AK2	91.2718	61.1865	87.5556	74.0737	0	0	0	0	0	0
494	AK3	18.3527	14.8299	10.2646	13.3196	0	0	0	0	0	0
495	AK4	7.5878	9.72312	9.8627	10.0389	0	0	0	0	0	0
496	AK5	0.0108205	0.0132913	0.0327783	0	0	0	0	0	0	0
497	AK7	0.0872672	0.241187	0.0550725	0.0887451	0	0	0	0	0	0
498	AK8	8.29216	0.850641	1.50603	0.701641	0	0	0	0	0	0
499	AKAP1	19.7083	16.5484	16.9585	13.0965	0	0	0	0	0	0
500	AKAP10	8.36855	9.18039	8.48645	9.49496	0	0	0	0	0	0
501	AKAP11	11.3212	9.17101	7.37404	7.28378	0	0	0	0	0	0
502	AKAP12	30.9943	90.566	47.3069	18.2813	0	0	0	0	1	0
503	AKAP13	7.8666	9.52422	8.13815	8.96452	0	0	0	0	0	0
504	AKAP14	0	0	0.384578	0	0	0	0	0	0	0
505	AKAP17A	0	0	0	0	0	0	0	0	0	0
506	AKAP2	13.7585	22.9149	24.2752	2.74469	0	0	1	0	1	1
507	AKAP3	0.0239861	0.117853	0.133207	0.125446	0	0	0	0	0	0
508	AKAP4	0	0	0	0	0	0	0	0	0	0
509	AKAP5	0.107504	0.132049	0.113977	0.17492	0	0	0	0	0	0
510	AKAP6	0.291857	0.183319	0.348277	0.323782	0	0	0	0	0	0
511	AKAP7	0.358756	1.15487	1.08673	1.8278	0	0	0	0	0	0
512	AKAP8	12.0768	11.8774	13.0725	11.0852	0	0	0	0	0	0
513	AKAP8L	20.0689	17.7018	24.9954	20.4062	0	0	0	0	0	0
514	AKAP9	5.72197	7.34845	7.59555	7.17727	0	0	0	0	0	0
515	AKD1	0.80659	2.74108	1.61584	1.23454	0	0	0	0	0	0
516	AKIP1	11.1894	21.4843	16.6655	15.3622	0	0	0	0	0	0
517	AKIRIN1	52.9789	39.9568	64.5846	48.807	0	0	0	0	0	0
518	AKIRIN2	26.0719	28.1131	30.3118	26.2579	0	0	0	0	0	0
519	AKNA	0.559817	0.421824	0.93102	0.306177	0	0	0	0	0	0
520	AKNAD1	0	0.0306356	0.0125904	0	0	0	0	0	0	0
521	AKR1A1	83.2622	53.6739	68.2125	98.5415	0	0	0	0	0	0
522	AKR1B1	139.303	153.716	117.039	135.766	0	0	0	0	0	0
523	AKR1B10	80.3789	12.2789	37.2609	14.7753	1	0	1	0	0	0
524	AKR1B15	1.16456	0.17517	0.335968	0.0828652	0	0	0	0	0	0
525	AKR1C1	71.0509	61.8594	40.8627	62.9677	0	0	0	0	0	0
526	AKR1C2	8.90936	2.69788	5.67909	4.0648	0	0	0	0	0	0
527	AKR1C3	73.389	40.7959	44.908	89.8322	0	0	0	0	0	0
528	AKR1C4	0	0	0	0	0	0	0	0	0	0
529	AKR1C6P	0	0	0.028584	0	0	0	0	0	0	0
530	AKR1CL1	0.0351246	0	0.0177331	0.0204111	0	0	0	0	0	0
531	AKR1D1	0	0	0.0286173	0	0	0	0	0	0	0
532	AKR1E2	2.78715	3.18328	2.98033	2.92301	0	0	0	0	0	0
533	AKR7A2	22.2632	19.5656	17.7635	24.4768	0	0	0	0	0	0
534	AKR7A2P1	0.0904612	0	0.213129	0.14018	0	0	0	0	0	0
535	AKR7A3	0.716477	0.040007	0.427491	0	0	0	0	0	0	0
536	AKR7L	0.0176525	0.0196611	0.0484847	0	0	0	0	0	0	0
537	AKT1	99.9625	94.5154	87.1329	77.7317	0	0	0	0	0	0
538	AKT1S1	56.2893	31.1665	57.1485	37.4477	0	0	0	0	0	0
539	AKT2	28.99	15.4658	23.1691	25.3941	0	0	0	0	0	0
540	AKT3	1.62254	1.53942	1.64229	2.0109	0	0	0	0	0	0
541	AKTIP	17.5436	22.1921	15.2588	20.8192	0	0	0	0	0	0
542	ALAD	10.2372	8.94019	7.90994	13.3866	0	0	0	0	0	0
543	ALAS1	26.7946	32.0554	27.9159	23.9762	0	0	0	0	0	0
544	ALAS2	0.0197237	0	0	0	0	0	0	0	0	0
545	ALB	0	0	0	0.0192122	0	0	0	0	0	0
546	ALCAM	86.351	124.925	94.3042	100.738	0	0	0	0	0	0
547	ALDH16A1	26.9287	9.60627	18.6526	21.214	0	0	0	0	0	0
548	ALDH18A1	31.2035	28.8766	30.1571	22.2418	0	0	0	0	0	0
549	ALDH1A1	1.18554	0.229939	0.393774	17.5676	0	0	0	0	0	0
550	ALDH1A2	0.247393	0.0414414	0.204387	0.752798	0	0	0	0	0	0
551	ALDH1A3	547.881	937.531	526.797	1266.46	0	0	0	0	0	0
552	ALDH1B1	14.1641	12.4626	10.304	8.28565	0	0	0	0	0	0
553	ALDH1L1	5.76543	6.36302	3.28085	10.7927	0	0	0	0	0	0
554	ALDH1L1-AS1	0.144938	0	0	0.336898	0	0	0	0	0	0
555	ALDH1L1-AS2	0.143441	0.0978878	0.0804644	0.129662	0	0	0	0	0	0
556	ALDH1L2	0.0782731	0.0227619	0.0748751	0	0	0	0	0	0	0
557	ALDH2	8.27932	5.51627	10.6381	11.8852	0	0	0	0	0	0
558	ALDH3A1	256.908	253.328	116.054	483.128	0	0	0	0	0	1
559	ALDH3A2	27.4337	36.5616	24.6667	48.1208	0	0	0	0	0	0
560	ALDH3B1	7.81255	13.4216	2.9357	29.2918	0	0	0	0	0	1
561	ALDH3B2	0.124267	0.135681	0.195182	0.188538	0	0	0	0	0	0
562	ALDH4A1	14.7502	6.13669	6.53209	7.45399	0	0	0	0	0	0
563	ALDH5A1	2.46886	2.67003	1.93219	4.02656	0	0	0	0	0	0
564	ALDH6A1	2.32441	3.92596	2.20896	4.60837	0	0	0	0	0	0
565	ALDH7A1	13.5604	15.0084	10.5502	28.4676	0	0	0	0	0	0
566	ALDH8A1	0.200263	0.0567368	0.15472	0.0357709	0	0	0	0	0	0
567	ALDH9A1	30.1539	38.6841	27.4025	47.8495	0	0	0	0	0	0
568	ALDOA	1070.05	1046.67	1113.83	962.143	0	0	0	0	0	0
569	ALDOB	0.0151991	0	0.19951	0	0	0	0	0	0	0
570	ALDOC	8.6823	2.00692	6.74002	5.83197	0	0	0	0	0	0
571	ALG1	9.50699	9.73146	9.0692	7.02935	0	0	0	0	0	0
572	ALG10	5.29174	7.33744	5.77487	5.54586	0	0	0	0	0	0
573	ALG10B	2.44996	2.63524	2.35977	2.77977	0	0	0	0	0	0
574	ALG11	7.09853	6.31152	5.50426	4.16769	0	0	0	0	0	0
575	ALG12	9.34229	9.21884	9.07154	9.0119	0	0	0	0	0	0
576	ALG13	11.3501	7.13389	10.0153	12.8226	0	0	0	0	0	0
577	ALG14	10.0168	8.99805	5.5968	9.15686	0	0	0	0	0	0
578	ALG1L	16.8859	31.9263	20.9891	35.5413	0	0	0	0	0	0
579	ALG1L2	0.48561	0.81351	0.624061	0.41046	0	0	0	0	0	0
580	ALG1L9P	0.359262	0.296595	0.45454	0.346329	0	0	0	0	0	0
581	ALG2	24.2993	25.4794	25.3811	17.8662	0	0	0	0	0	0
582	ALG3	42.1821	39.9103	46.4167	32.5246	0	0	0	0	0	0
583	ALG5	49.6039	30.3857	32.7487	28.475	0	0	0	0	0	0
584	ALG6	9.51216	6.65422	7.77419	10.1504	0	0	0	0	0	0
585	ALG8	46.4523	60.5674	49.6304	50.1088	0	0	0	0	0	0
586	ALG9	5.39178	5.39554	4.8836	4.1552	0	0	0	0	0	0
587	ALK	0	0	0.0112526	0	0	0	0	0	0	0
588	ALKBH1	6.68072	8.76386	8.26383	7.36877	0	0	0	0	0	0
589	ALKBH2	10.1865	10.6875	11.0824	9.71885	0	0	0	0	0	0
590	ALKBH3	20.2386	22.2475	21.1599	15.0388	0	0	0	0	0	0
591	ALKBH4	5.88417	6.60039	6.38612	6.40868	0	0	0	0	0	0
592	ALKBH5	15.3644	14.8387	16.4432	14.0641	0	0	0	0	0	0
593	ALKBH6	20.0623	9.7307	19.0646	19.7373	0	0	0	0	0	0
594	ALKBH7	9.88892	9.42382	6.56596	10.9706	0	0	0	0	0	0
595	ALKBH8	2.0545	3.2431	3.68993	1.98133	0	0	0	0	0	0
596	ALLC	0	0	0	0	0	0	0	0	0	0
597	ALMS1	1.51097	1.63413	1.84475	1.41041	0	0	0	0	0	0
598	ALMS1P	0.121658	0	0.122841	0.141392	0	0	0	0	0	0
599	ALOX12	0.470367	0.192594	0.411616	0.346222	0	0	0	0	0	0
600	ALOX12B	0.0440893	0	0.0890361	0	0	0	0	0	0	0
601	ALOX12P2	1.84405	1.24583	2.52697	2.31156	0	0	0	0	0	0
602	ALOX15	0.0680895	0	0.0137503	0.0158269	0	0	0	0	0	0
603	ALOX15B	0.0295061	0	0	0	0	0	0	0	0	0
604	ALOX15P1	0.288646	0.354642	0.510044	0.251601	0	0	0	0	0	0
605	ALOX5	1.3378	8.98832	3.54792	8.25867	0	0	0	0	0	0
606	ALOX5AP	0.336756	0	0.194303	0.391382	0	0	0	0	0	0
607	ALOXE3	0.156094	0.0410845	0.292709	0	0	0	0	0	0	0
608	ALPI	0	0	0	0	0	0	0	0	0	0
609	ALPK1	1.17264	2.21556	1.06075	3.55511	0	0	0	0	0	0
610	ALPK2	0	0	0	0	0	0	0	0	0	0
611	ALPK3	0.803882	0.425943	1.16821	0.490956	0	0	0	0	0	0
612	ALPL	0.0639902	0	0.0161509	0	0	0	0	0	0	0
613	ALPP	1.38235	0.514076	2.13851	46.414	0	0	1	0	1	0
614	ALPPL2	0.85537	0.0181156	4.40779	7.47305	0	0	0	0	0	0
615	ALS2	6.3764	7.757	7.59601	6.49086	0	0	0	0	0	0
616	ALS2CL	32.5002	26.8261	21.9697	39.4958	0	0	0	0	0	0
617	ALS2CR11	0	0	0	0.0142678	0	0	0	0	0	0
618	ALS2CR12	0.252321	0.0953626	0.411556	0.360925	0	0	0	0	0	0
619	ALS2CR8	0.862449	0.812728	0.411032	1.06662	0	0	0	0	0	0
620	ALX1	0	0	0	0	0	0	0	0	0	0
621	ALX3	1.35195	0.553586	1.2045	1.7253	0	0	0	0	0	0
622	ALX4	0	0.00788359	0.0194418	0	0	0	0	0	0	0
623	ALYREF	88.1553	110.991	93.4805	72.8306	0	0	0	0	0	0
624	AMACR	7.2574	12.0615	6.97497	15.7381	0	0	0	0	0	0
625	AMBN	0	0	0	0	0	0	0	0	0	0
626	AMBP	0	0	0.0277467	0.0319369	0	0	0	0	0	0
627	AMBRA1	8.42489	11.5371	11.9553	7.50327	0	0	0	0	0	0
628	AMD1	48.0499	52.8642	52.1637	39.7533	0	0	0	0	0	0
629	AMDHD1	0.227247	0.257671	0.0882526	0.264109	0	0	0	0	0	0
630	AMDHD2	6.41692	7.32132	6.19788	7.0993	0	0	0	0	0	0
631	AMELX	0	0	0	0	0	0	0	0	0	0
632	AMELY	0	0	0	0	0	0	0	0	0	0
633	AMER1	2.87347	2.54769	3.46846	1.98183	0	0	0	0	0	0
634	AMER2	0	0	0	0	0	0	0	0	0	0
635	AMER3	0	0	0	0	0	0	0	0	0	0
636	AMFR	26.3139	33.8859	22.7641	28.1089	0	0	0	0	0	0
637	AMH	3.77937	1.71521	6.46674	5.38776	0	0	0	0	0	0
638	AMHR2	0	0	0	0	0	0	0	0	0	0
639	AMICA1	0	0	0	0	0	0	0	0	0	0
640	AMIGO1	1.56423	0.494083	1.15826	0.623301	0	0	0	0	0	0
641	AMIGO2	77.4627	85.4741	53.7359	67.8098	0	0	0	0	0	0
642	AMIGO3	1.06149	0.764342	1.67548	1.26203	0	0	0	0	0	0
643	AMMECR1	18.9606	14.408	18.2733	17.61	0	0	0	0	0	0
644	AMMECR1L	8.14047	7.00837	8.11895	6.90361	0	0	0	0	0	0
645	AMN	1.52262	2.57564	1.78947	2.3208	0	0	0	0	0	0
646	AMN1	2.27213	3.19975	1.79148	4.8345	0	0	0	0	0	0
647	AMOT	0.0428177	0.0460194	0.0648505	0.0116454	0	0	0	0	0	0
648	AMOTL1	11.5506	16.3197	9.72431	4.33789	0	0	0	0	1	0
649	AMOTL2	22.0086	21.2625	27.9942	33.8969	0	0	0	0	0	0
650	AMPD1	0	0	0.0311061	0	0	0	0	0	0	0
651	AMPD2	12.5193	9.08376	14.374	9.46744	0	0	0	0	0	0
652	AMPD3	5.07651	6.42422	6.78838	3.91442	0	0	0	0	0	0
653	AMPH	0	0	0.0770989	0	0	0	0	0	0	0
654	AMT	0.6229	0.190101	0.649726	1.9249	0	0	0	0	0	0
655	AMTN	0.426414	0.157154	0.301393	0.743375	0	0	0	0	0	0
656	AMY1A,AMY1B,AMY1C	0	0	0	0	0	0	0	0	0	0
657	AMY1B	0	0	0	0	0	0	0	0	0	0
658	AMY1C	0	0	0	0	0	0	0	0	0	0
659	AMY2A	0	0	0	0	0	0	0	0	0	0
660	AMY2B	0.615597	0.105495	0.43269	0.881277	0	0	0	0	0	0
661	AMZ1	0	0	0.00809806	0	0	0	0	0	0	0
662	AMZ2	39.4862	41.7032	33.6748	43.3928	0	0	0	0	0	0
663	AMZ2P1	0.677952	0.999307	0.884643	1.2728	0	0	0	0	0	0
664	ANAPC1	15.6891	18.8965	15.1444	9.82833	0	0	0	0	0	0
665	ANAPC10	9.06226	9.47945	10.2334	10.7506	0	0	0	0	0	0
666	ANAPC11	69.5887	81.0844	60.6714	109.168	0	0	0	0	0	0
667	ANAPC13	37.8077	47.9647	36.0149	54.598	0	0	0	0	0	0
668	ANAPC15	51.5047	59.9706	30.9318	55.5175	0	0	0	0	0	0
669	ANAPC16	0.0301092	0.0295887	0.030402	0.0466576	0	0	0	0	0	0
670	ANAPC1P1	0.0215522	0.0529492	0	0.0250482	0	0	0	0	0	0
671	ANAPC2	17.7251	17.5179	15.9984	17.5181	0	0	0	0	0	0
672	ANAPC4	12.822	15.0104	12.6427	14.8383	0	0	0	0	0	0
673	ANAPC5	64.5181	65.6804	68.7604	67.1949	0	0	0	0	0	0
674	ANAPC7	21.7432	28.4048	25.4583	21.1384	0	0	0	0	0	0
675	ANG	0.376261	0.163094	0.631691	0.510739	0	0	0	0	0	0
676	ANGEL1	8.36748	8.16509	8.5536	4.8222	0	0	0	0	0	0
677	ANGEL2	3.95848	3.6024	3.37557	6.44613	0	0	0	0	0	0
678	ANGPT1	0.0490344	0.0401536	0.354831	0.703111	0	0	0	0	0	0
679	ANGPT2	0.0200176	0.0422697	0.208919	0.0239968	0	0	0	0	0	0
680	ANGPT4	0.118016	0	0.218467	0.02286	0	0	0	0	0	0
681	ANGPTL1	0	0	0	0.035234	0	0	0	0	0	0
682	ANGPTL2	0.0401098	0.0123171	0.253124	0.0582701	0	0	0	0	0	0
683	ANGPTL3	0	0	0.0177424	0	0	0	0	0	0	0
684	ANGPTL4	5.01161	4.59051	6.33887	5.34153	0	0	0	0	0	0
685	ANGPTL5	0	0.0575113	0.0315165	0	0	0	0	0	0	0
686	ANGPTL6	1.55275	1.43053	4.8067	2.54072	0	0	0	0	0	0
687	ANGPTL7	0	0	0	0	0	0	0	0	0	0
688	ANHX	0	0	0	0	0	0	0	0	0	0
689	ANK1	14.2353	8.08476	5.55297	12.4158	0	0	0	0	0	0
690	ANK2	0.0129839	0.00532454	0.0131102	0.0352933	0	0	0	0	0	0
691	ANK3	5.82192	8.26413	5.79197	7.86343	0	0	0	0	0	0
692	ANKAR	0.200454	0.393957	0.340038	0.288882	0	0	0	0	0	0
693	ANKDD1A	3.54215	3.86596	2.53294	5.58796	0	0	0	0	0	0
694	ANKDD1B	0.398996	0.10503	0.316546	0.0331227	0	0	0	0	0	0
695	ANKEF1	9.68358	8.7199	11.2211	4.91151	0	0	0	0	0	0
696	ANKFN1	0.0607963	0	0.122775	0.176646	0	0	0	0	0	0
697	ANKFY1	11.1845	10.3871	13.1861	8.84118	0	0	0	0	0	0
698	ANKH	8.66784	4.13121	4.55077	6.78784	0	0	0	0	0	0
699	ANKHD1	11.7519	14.5117	13.624	8.75891	0	0	0	0	0	0
700	ANKHD1-EIF4EBP3	3.88784	4.2447	4.44491	3.70704	0	0	0	0	0	0
701	ANKIB1	18.797	22.4816	18.9044	16.6767	0	0	0	0	0	0
702	ANKK1	0.303215	0.283777	0.393639	0.234933	0	0	0	0	0	0
703	ANKLE1	2.65651	1.23915	2.81816	1.92801	0	0	0	0	0	0
704	ANKLE2	37.2021	33.7798	38.093	32.1461	0	0	0	0	0	0
705	ANKMY1	1.78023	1.66557	1.73915	3.59989	0	0	0	0	0	0
706	ANKMY2	11.1186	13.8341	10.6465	21.6872	0	0	0	0	0	0
707	ANKRA2	5.09803	3.68247	3.93339	5.19667	0	0	0	0	0	0
708	ANKRD1	50.4295	78.5174	79.9923	52.0015	0	0	0	0	0	0
709	ANKRD10	45.7718	19.8098	27.1795	40.724	0	0	0	0	0	0
710	ANKRD11	28.3086	36.7295	28.9128	23.066	0	0	0	0	0	0
711	ANKRD12	2.84347	3.38774	2.79247	3.24786	0	0	0	0	0	0
712	ANKRD13A	9.54637	9.65418	10.1732	12.6314	0	0	0	0	0	0
713	ANKRD13B	2.92338	1.3693	2.51536	0.383385	0	0	0	0	0	0
714	ANKRD13C	7.20826	5.42937	6.44192	10.0731	0	0	0	0	0	0
715	ANKRD13D	10.1585	7.30704	11.787	11.9789	0	0	0	0	0	0
716	ANKRD16	2.39256	2.33727	2.01841	2.06517	0	0	0	0	0	0
717	ANKRD17	13.8843	15.9913	15.5396	12.2433	0	0	0	0	0	0
718	ANKRD18A	1.72016	0.939081	1.42811	1.47718	0	0	0	0	0	0
719	ANKRD18B	1.78902	2.30271	1.35481	1.22762	0	0	0	0	0	0
720	ANKRD18DP	0.0125501	0	0	0.0145859	0	0	0	0	0	0
721	ANKRD19P	0.0321183	0.039453	0.0810766	0.130649	0	0	0	0	0	0
722	ANKRD2	0.297912	0.133077	0.328156	0.440668	0	0	0	0	0	0
723	ANKRD20A1,ANKRD20A3	0	0	0	0	0	0	0	0	0	0
724	ANKRD20A11P	0	0	0	0	0	0	0	0	0	0
725	ANKRD20A12P	0.241231	0.107755	0.53144	0.356823	0	0	0	0	0	0
726	ANKRD20A19P	0.0276145	0	0.216093	0	0	0	0	0	0	0
727	ANKRD20A2,ANKRD20A3	0.0306307	0	0	0	0	0	0	0	0	0
728	ANKRD20A3	5.76991e-06	0	0	0	0	0	0	0	0	0
729	ANKRD20A4	0	0	0.0205861	0	0	0	0	0	0	0
730	ANKRD20A5P	0.723075	0.378957	0.642495	0.0560244	0	0	0	0	0	0
731	ANKRD20A8P	0.0487196	0.0119688	0.0885482	0	0	0	0	0	0	0
732	ANKRD20A9P	0.276595	0.293109	0.390633	0.350876	0	0	0	0	0	0
733	ANKRD22	7.35505	10.4286	7.77851	2.65895	0	0	0	0	0	0
734	ANKRD23	0.468666	0.209342	0.573606	0.561195	0	0	0	0	0	0
735	ANKRD24	0.0353453	0.0542698	0.124912	0.164315	0	0	0	0	0	0
736	ANKRD26	2.71789	3.30673	2.5885	2.81225	0	0	0	0	0	0
737	ANKRD26P1	0.0114116	0	0.0345676	0.0132626	0	0	0	0	0	0
738	ANKRD26P3	0	0	0.00968226	0.0111444	0	0	0	0	0	0
739	ANKRD27	21.3651	10.925	17.3354	17.9118	0	0	0	0	0	0
740	ANKRD28	8.70481	12.6191	9.2465	8.29325	0	0	0	0	0	0
741	ANKRD29	0.832475	0.58147	1.10428	1.08134	0	0	0	0	0	0
742	ANKRD30A	0	0	0	0	0	0	0	0	0	0
743	ANKRD30B	0.0612236	0.0940032	0.17773	0	0	0	0	0	0	0
744	ANKRD30BL	0	0	0	0	0	0	0	0	0	0
745	ANKRD30BP2	0.609459	1.2391	1.2626	0.207611	0	0	0	0	0	0
746	ANKRD30BP3	0	0	0.0614426	0	0	0	0	0	0	0
747	ANKRD31	0.0173727	0.0853567	0.0350833	0.0605722	0	0	0	0	0	0
748	ANKRD32	7.0371	7.33353	7.4079	8.50487	0	0	0	0	0	0
749	ANKRD33	0	0	0.151557	0	0	0	0	0	0	0
750	ANKRD33B	3.77347	2.32658	2.61856	2.27877	0	0	0	0	0	0
751	ANKRD34A	0.317112	0.158243	0.300184	0.218827	0	0	0	0	0	0
752	ANKRD34B	0	0	0	0	0	0	0	0	0	0
753	ANKRD34C	0	0	0	0	0	0	0	0	0	0
754	ANKRD35	0.074836	0	0.0107948	0.012425	0	0	0	0	0	0
755	ANKRD36	0.534657	0.369409	0.657951	0.530766	0	0	0	0	0	0
756	ANKRD36B	0.397186	0.473522	0.577982	0.597383	0	0	0	0	0	0
757	ANKRD36BP1	1.47728	1.78947	1.906	2.31306	0	0	0	0	0	0
758	ANKRD36BP2	0	0	0.0223465	0	0	0	0	0	0	0
759	ANKRD37	0.925259	1.93238	2.14879	1.02158	0	0	0	0	0	0
760	ANKRD39	5.15825	6.0979	6.33855	5.82531	0	0	0	0	0	0
761	ANKRD40	12.4272	14.8463	12.2987	12.6117	0	0	0	0	0	0
762	ANKRD42	1.94786	1.84728	2.74774	1.09862	0	0	0	0	0	0
763	ANKRD44	1.09777	0.992381	0.705673	1.00454	0	0	0	0	0	0
764	ANKRD45	0.0136897	0.0504473	0.387038	0.0318206	0	0	0	0	0	0
765	ANKRD46	6.60614	3.65161	4.00834	3.78651	0	0	0	0	0	0
766	ANKRD49	10.9596	8.63365	11.1664	12.922	0	0	0	0	0	0
767	ANKRD50	5.77354	6.58107	5.32569	5.99446	0	0	0	0	0	0
768	ANKRD52	14.8204	13.6641	13.7784	11.531	0	0	0	0	0	0
769	ANKRD53	0.0188778	0.0463749	0.0571814	0	0	0	0	0	0	0
770	ANKRD54	7.48517	6.26111	6.26231	6.73163	0	0	0	0	0	0
771	ANKRD55	0	0	0	0	0	0	0	0	0	0
772	ANKRD6	0.623796	1.04696	1.48294	0.41991	0	0	0	0	0	0
773	ANKRD61	0.249344	0.170166	0.811255	0.482983	0	0	0	0	0	0
774	ANKRD62P1-PARP4P3	0	0	0	0	0	0	0	0	0	0
775	ANKRD63	0	0	0.0363158	0.0836003	0	0	0	0	0	0
776	ANKRD65	5.41807	4.0414	3.7137	14.9974	0	0	0	0	0	0
777	ANKRD66	0	0	0	0	0	0	0	0	0	0
778	ANKRD7	0.0292907	0	0.147878	0.034042	0	0	0	0	0	0
779	ANKRD9	11.3287	7.08938	5.7554	9.88163	0	0	0	0	0	0
780	ANKS1A	7.04898	7.53138	6.85681	6.03416	0	0	0	0	0	0
781	ANKS1B	1.08761	0.737106	1.72303	1.7653	0	0	0	0	0	0
782	ANKS3	3.4657	3.81715	4.05377	4.25577	0	0	0	0	0	0
783	ANKS4B	0.012499	0	0.100965	0.0145265	0	0	0	0	0	0
784	ANKS6	11.217	11.5374	9.88206	12.1037	0	0	0	0	0	0
785	ANKUB1	0.223264	0.694763	2.85551	3.00997	0	0	0	0	0	0
786	ANKZF1	10.1141	7.2768	13.6394	10.0744	0	0	0	0	0	0
787	ANLN	80.7551	78.4881	66.2078	96.528	0	0	0	0	0	0
788	ANO1	129.349	46.4031	55.4318	44.2276	0	0	0	0	0	0
789	ANO10	10.4122	10.1302	8.70328	10.387	0	0	0	0	0	0
790	ANO2	0	0	0.0194141	0.011173	0	0	0	0	0	0
791	ANO3	0.494921	0.83951	1.523	7.99806	0	0	1	0	0	0
792	ANO4	0.00862422	0	0	0	0	0	0	0	0	0
793	ANO5	0.0261579	0	0.0369773	0.0182406	0	0	0	0	0	0
794	ANO6	20.077	26.6927	18.1574	25.558	0	0	0	0	0	0
795	ANO7	0.189346	0.211436	0.234639	0.210057	0	0	0	0	0	0
796	ANO8	2.57485	1.43953	2.02118	4.28497	0	0	0	0	0	0
797	ANO9	8.29453	2.28312	2.36191	5.68701	0	0	0	0	0	0
798	ANP32A	72.9047	110.791	80.8048	84.6266	0	0	0	0	0	0
799	ANP32A-IT1	0.0109758	0.053928	0.0997426	0.0127562	0	0	0	0	0	0
800	ANP32AP1	0	0	0.127716	0	0	0	0	0	0	0
801	ANP32B	218.037	227.556	180.212	181.297	0	0	0	0	0	0
802	ANP32C	0	0	0	0	0	0	0	0	0	0
803	ANP32D	0	0	0	0	0	0	0	0	0	0
804	ANP32E	31.1032	48.9107	33.0938	83.9554	0	0	0	0	0	0
805	ANPEP	0.00980047	0.0120383	0.0395832	0.0569511	0	0	0	0	0	0
806	ANTXR1	17.4195	12.0544	15.4003	34.6158	0	0	0	0	0	0
807	ANTXR2	16.3898	30.4516	24.2732	12.2115	0	0	0	0	0	0
808	ANXA1	688.896	760.369	522.211	697.541	0	0	0	0	0	0
809	ANXA10	167.801	154.999	85.3203	77.6483	0	0	0	0	0	0
810	ANXA11	193.069	225.064	144.347	251.01	0	0	0	0	0	0
811	ANXA13	0.0266738	0	0	0	0	0	0	0	0	0
812	ANXA2	2346.25	2521.31	2077.87	2166.36	0	0	0	0	0	0
813	ANXA2P1	3.35053	3.16888	3.02385	3.20482	0	0	0	0	0	0
814	ANXA2P2	0.641244	0.487641	0.524151	0.319398	0	0	0	0	0	0
815	ANXA2P3	0.0589392	0	0	0	0	0	0	0	0	0
816	ANXA2R	0.318005	0.468782	0.545867	0.258713	0	0	0	0	0	0
817	ANXA3	172.348	234.305	160.568	211.658	0	0	0	0	0	0
818	ANXA4	70.6989	74.7716	54.512	123.949	0	0	0	0	0	0
819	ANXA5	377.741	409.508	334.969	334.093	0	0	0	0	0	0
820	ANXA6	5.98207	2.30441	9.44444	2.94539	0	0	0	0	0	0
821	ANXA7	69.9809	88.5901	76.8062	69.9773	0	0	0	0	0	0
822	ANXA8,ANXA8L1	6.36251	4.76376	4.05855	6.87813	0	0	0	0	0	0
823	ANXA8L1	9.25287e-05	0.00011423	9.29949e-05	0.00010468	0	0	0	0	0	0
824	ANXA8L2	13.4904	9.79733	7.0257	12.9473	0	0	0	0	0	0
825	ANXA9	0.729648	0.588993	0.694645	6.80827	0	0	0	0	0	0
826	AOAH	0	0	0.0318962	0.0917888	0	0	0	0	0	0
827	AOAH-IT1	0	0	0	0	0	0	0	0	0	0
828	AOC2	0.184467	0.19173	0.221704	0.18141	0	0	0	0	0	0
829	AOC3	0.0441932	0.0108568	0.0535476	0.0102724	0	0	0	0	0	0
830	AOC4	0	0	0	0	0	0	0	0	0	0
831	AOX1	0.914121	0.385975	1.86766	0.1992	0	0	0	0	0	0
832	AOX2P	0	0.0235103	0	0.0222447	0	0	0	0	0	0
833	AP1AR	11.9349	15.2675	11.5889	11.7961	0	0	0	0	0	0
834	AP1B1	36.375	36.8127	31.8131	24.9383	0	0	0	0	0	0
835	AP1B1P1	0.0542084	0	0.218943	0	0	0	0	0	0	0
836	AP1G1	25.2305	34.0878	24.0274	26.5031	0	0	0	0	0	0
837	AP1G2	38.0824	30.2128	33.2968	40.9694	0	0	0	0	0	0
838	AP1M1	15.0936	16.8369	13.248	12.7733	0	0	0	0	0	0
839	AP1M2	50.7348	45.4814	39.9642	44.122	0	0	0	0	0	0
840	AP1S1	119.021	123.209	102.489	88.089	0	0	0	0	0	0
841	AP1S2	2.18658	2.54869	2.78802	0.556439	0	0	0	0	0	0
842	AP1S3	13.0537	14.1338	11.0886	15.6776	0	0	0	0	0	0
843	AP2A1	60.4954	33.1461	51.8959	60.3043	0	0	0	0	0	0
844	AP2A2	13.373	5.55615	4.95725	5.28385	0	0	0	0	0	0
845	AP2B1	77.1432	110.222	74.7558	75.1951	0	0	0	0	0	0
846	AP2M1	232.154	270.283	194.172	208.772	0	0	0	0	0	0
847	AP2S1	224.488	137.831	191.742	204.404	0	0	0	0	0	0
848	AP3B1	22.9438	26.0072	20.8449	27.1161	0	0	0	0	0	0
849	AP3B2	0.135051	0.0236983	0.126624	0.246648	0	0	0	0	0	0
850	AP3D1	43.2624	43.179	39.1997	31.4711	0	0	0	0	0	0
851	AP3M1	14.4729	16.6334	14.8132	12.479	0	0	0	0	0	0
852	AP3M2	14.9808	9.8061	10.2701	8.52524	0	0	0	0	0	0
853	AP3S1	58.0196	65.9205	67.0384	63.8497	0	0	0	0	0	0
854	AP3S2	3.76358	4.13099	4.19165	4.05349	0	0	0	0	0	0
855	AP4B1	8.25321	4.73551	10.2854	9.96677	0	0	0	0	0	0
856	AP4B1-AS1	0.441468	0.0813446	0.468049	0.410463	0	0	0	0	0	0
857	AP4E1	5.09997	4.95081	6.47164	4.98793	0	0	0	0	0	0
858	AP4M1	6.77882	6.50704	7.45954	10.0485	0	0	0	0	0	0
859	AP4S1	2.63411	2.68426	2.49828	3.76696	0	0	0	0	0	0
860	AP5B1	5.82339	5.15377	6.45629	3.00323	0	0	0	0	0	0
861	AP5M1	30.1978	27.0381	25.8577	32.0028	0	0	0	0	0	0
862	AP5S1	14.357	12.0655	10.9992	9.03656	0	0	0	0	0	0
863	AP5Z1	6.66554	5.19811	8.66799	5.7233	0	0	0	0	0	0
864	APAF1	3.60177	4.73146	4.68951	3.9958	0	0	0	0	0	0
865	APBA1	0.344077	0.461648	0.352769	0.375282	0	0	0	0	0	0
866	APBA2	0	0	0	0	0	0	0	0	0	0
867	APBA3	4.44191	4.33109	4.8516	5.36331	0	0	0	0	0	0
868	APBB1	0.0279627	0.0343563	0.250695	0.281102	0	0	0	0	0	0
869	APBB1IP	0	0	0	0	0	0	0	0	0	0
870	APBB2	5.14958	5.37139	4.83938	3.0657	0	0	0	0	0	0
871	APBB3	4.2713	2.282	4.26542	4.81257	0	0	0	0	0	0
872	APC	2.29766	2.95729	2.04341	2.74244	0	0	0	0	0	0
873	APC2	0.186739	0.166816	0.270833	0.11838	0	0	0	0	0	0
874	APCDD1	1.37496	0.0703725	0.376006	4.67745	0	0	0	0	0	0
875	APCDD1L	0.557454	0.656215	0.832587	0.296945	0	0	0	0	0	0
876	APCDD1L-AS1	0.0535502	0	0.108142	0.0414911	0	0	0	0	0	0
877	APCS	0	0	0	0	0	0	0	0	0	0
878	APEH	73.9845	70.3156	52.8069	42.0323	0	0	0	0	0	0
879	APEX1	149.972	184.078	173.508	176.589	0	0	0	0	0	0
880	APEX2	34.0698	34.5995	32.7997	24.5135	0	0	0	0	0	0
881	APH1A	79.5328	84.5217	66.8351	106.113	0	0	0	0	0	0
882	APH1B	1.76101	1.39354	0.726644	1.50548	0	0	0	0	0	0
883	API5	80.5103	118.151	100.939	66.6713	0	0	0	0	0	0
884	APIP	15.4121	24.483	19.8327	20.5562	0	0	0	0	0	0
885	APITD1,APITD1-CORT	18.0608	17.2206	18.1504	18.8833	0	0	0	0	0	0
886	APITD1-CORT	1.73906	0.674235	1.08167	1.45449	0	0	0	0	0	0
887	APLF	0.972869	1.83235	1.263	1.09837	0	0	0	0	0	0
888	APLN	0.346671	0.0961553	1.41146	0.0649846	0	0	0	0	0	0
889	APLNR	0.0275919	0	0	0	0	0	0	0	0	0
890	APLP1	0.782824	0.110897	0.42569	0.909956	0	0	0	0	0	0
891	APLP2	653.146	468.849	550.848	859.693	0	0	0	0	0	0
892	APMAP	163.37	114.809	138.736	133.631	0	0	0	0	0	0
893	APOA1	0.0974659	0.119739	0.0984138	0	0	0	0	0	0	0
894	APOA1BP	43.4949	50.3556	44.1783	73.9635	0	0	0	0	0	0
895	APOA2	0	0	0	0	0	0	0	0	0	0
896	APOA4	0	0	0	0	0	0	0	0	0	0
897	APOA5	0.0198045	0	0	0	0	0	0	0	0	0
898	APOB	0	0	0	0	0	0	0	0	0	0
899	APOBEC1	0	0	0	0	0	0	0	0	0	0
900	APOBEC2	0.0472339	0	0	0.0274479	0	0	0	0	0	0
901	APOBEC3A	0.245121	0.244862	0.287527	0.231664	0	0	0	0	0	0
902	APOBEC3A_B	3.63314e-156	8.78913e-121	4.03514e-202	9.33934e-238	0	0	0	0	0	0
903	APOBEC3B	18.0254	17.0734	12.8836	13.8583	0	0	0	0	0	0
904	APOBEC3C	28.2491	29.8897	21.2139	31.5304	0	0	0	0	0	0
905	APOBEC3D	0.16159	0.0360893	0.0741645	0.0853646	0	0	0	0	0	0
906	APOBEC3F	1.18661	2.63065	2.14558	1.86927	0	0	0	0	0	0
907	APOBEC3G	1.0774	0.432671	1.35985	1.97457	0	0	0	0	0	0
908	APOBEC3H	0	0.190776	0.0783902	0.179851	0	0	0	0	0	0
909	APOBEC4	0	0	0	0.0152489	0	0	0	0	0	0
910	APOBR	0.21649	0.0115618	0.0665291	0.0546972	0	0	0	0	0	0
911	APOC1	6.83302	5.00606	4.64388	18.479	0	0	0	0	0	0
912	APOC1P1	0	0	0	0	0	0	0	0	0	0
913	APOC2	0	0	0	0	0	0	0	0	0	0
914	APOC3	0	0	0	0	0	0	0	0	0	0
915	APOC4	0	0	0	0	0	0	0	0	0	0
916	APOC4-APOC2	0	0	0	0	0	0	0	0	0	0
917	APOD	2.40708	1.56812	5.19242	2.20412	0	0	0	0	0	0
918	APOE	0.207615	0	1.46744	1.0456	0	0	0	0	0	0
919	APOF	0	0	0	0	0	0	0	0	0	0
920	APOH	0	0	0	0	0	0	0	0	0	0
921	APOL1	3.19414	5.56574	16.3891	11.9309	0	0	0	0	0	0
922	APOL2	3.96728	7.70859	13.6345	8.66834	0	0	0	0	0	0
923	APOL3	6.20792	5.706	14.0256	7.72884	0	0	0	0	0	0
924	APOL4	0.189982	0.150999	0.25489	0.28602	0	0	0	0	0	0
925	APOL5	0	0	0.0553133	0.0318333	0	0	0	0	0	0
926	APOL6	6.84629	5.48653	10.7434	7.5341	0	0	0	0	0	0
927	APOLD1	2.30349	3.56881	3.08632	5.1179	0	0	0	0	0	0
928	APOM	2.77034	3.97093	2.38332	2.57128	0	0	0	0	0	0
929	APOO	13.743	13.3415	14.0762	15.4487	0	0	0	0	0	0
930	APOOL	6.40615	8.74971	6.93127	7.35756	0	0	0	0	0	0
931	APOPT1	36.0979	39.8777	31.2231	33.6921	0	0	0	0	0	0
932	APP	187.298	173.399	216.279	129.703	0	0	0	0	0	0
933	APPBP2	5.44005	7.10593	5.64539	6.26609	0	0	0	0	0	0
934	APPL1	9.85031	9.61286	9.12503	8.29119	0	0	0	0	0	0
935	APPL2	7.74556	9.33444	5.8173	9.64864	0	0	0	0	0	0
936	APRT	153.993	228.727	121.251	148.979	0	0	0	0	0	0
937	APTX	24.4495	20.2318	18.3709	16.339	0	0	0	0	0	0
938	AQP1	0.428998	0.0558013	0.275199	0.140802	0	0	0	0	0	0
939	AQP10	0.106403	0.0261409	0.0429751	0.0741976	0	0	0	0	0	0
940	AQP11	0.450529	0.106426	0.594883	0.463193	0	0	0	0	0	0
941	AQP12A	0	0	0	0	0	0	0	0	0	0
942	AQP12B	0	0	0.0374731	0	0	0	0	0	0	0
943	AQP2	0.0594735	0	0	0.0296232	0	0	0	0	0	0
944	AQP3	780.47	411.545	391.944	505.383	0	0	0	0	0	0
945	AQP4	0.0343336	0.0506053	0.0138674	0.167597	0	0	0	0	0	0
946	AQP4-AS1	0	0.0379203	0.0311708	0.0717562	0	0	0	0	0	0
947	AQP5	3.20847	0.716592	1.45154	7.16728	0	0	0	0	0	0
948	AQP6	0.124062	0.0507974	0.0695936	0.208269	0	0	0	0	0	0
949	AQP7	0	0.0394365	0.0648301	0.111931	0	0	0	0	0	0
950	AQP7P1	0.374493	1.08729	0.641683	0.316538	0	0	0	0	0	0
951	AQP7P3	12.1576	10.7256	15.7383	5.31375	0	0	0	0	0	0
952	AQP8	0	0	0	0.0711058	0	0	0	0	0	0
953	AQP9	0	0	0.0242108	0.027867	0	0	0	0	0	0
954	AQPEP	0.145274	0.0751345	0.154408	0.0444315	0	0	0	0	0	0
955	AQR	23.8125	28.3732	23.2958	20.8006	0	0	0	0	0	0
956	AR	0.406092	0.76095	1.21694	2.73115	0	0	0	0	0	0
957	ARAF	19.3798	18.9244	17.8573	18.4114	0	0	0	0	0	0
958	ARAP1	33.2258	31.0244	27.9841	21.9303	0	0	0	0	0	0
959	ARAP2	4.17556	5.00719	4.14471	5.43962	0	0	0	0	0	0
960	ARAP3	14.8164	12.7452	12.5873	9.04832	0	0	0	0	0	0
961	ARC	0.135385	0.0151182	0.173984	0.0715209	0	0	0	0	0	0
962	ARCN1	79.6493	94.5273	86.0526	73.5896	0	0	0	0	0	0
963	AREG	6.40168	6.29933	5.01286	1.13879	0	0	0	0	0	0
964	ARF1	207.483	236.059	197.406	260.367	0	0	0	0	0	0
965	ARF3	105.249	105.172	85.2267	82.5878	0	0	0	0	0	0
966	ARF4	129.526	150.035	157.361	148.672	0	0	0	0	0	0
967	ARF5	144.402	149.906	102.149	162.81	0	0	0	0	0	0
968	ARF6	53.2221	57.2777	42.5371	46.2602	0	0	0	0	0	0
969	ARFGAP1	33.7821	22.9335	39.7309	22.1347	0	0	0	0	0	0
970	ARFGAP2	35.7486	59.0715	46.9452	35.3089	0	0	0	0	0	0
971	ARFGAP3	14.0922	15.4482	14.6703	15.4226	0	0	0	0	0	0
972	ARFGEF1	19.616	25.0341	17.1063	18.7449	0	0	0	0	0	0
973	ARFGEF2	17.7344	15.8013	16.787	10.2721	0	0	0	0	0	0
974	ARFIP1	9.08951	11.354	8.01978	9.50982	0	0	0	0	0	0
975	ARFIP2	12.572	21.1703	20.7842	49.4988	0	0	0	0	0	0
976	ARFRP1	28.5506	24.1088	22.17	20.6106	0	0	0	0	0	0
977	ARG1	0	0	0	0	0	0	0	0	0	0
978	ARG2	15.1367	30.7636	14.8423	8.46451	0	0	0	0	0	0
979	ARGFX	0.00694764	0.00853395	0.0140304	0	0	0	0	0	0	0
980	ARGFXP2	0.0337721	0	0.0682012	0	0	0	0	0	0	0
981	ARGLU1	57.3496	37.5704	38.8621	49.6023	0	0	0	0	0	0
982	ARHGAP1	31.5848	39.3727	31.5344	23.318	0	0	0	0	0	0
983	ARHGAP10	1.64599	3.36005	1.98483	2.43596	0	0	0	0	0	0
984	ARHGAP11A	30.0745	28.8474	24.8087	31.7736	0	0	0	0	0	0
985	ARHGAP11B	5.02634	4.23561	5.49467	6.51757	0	0	0	0	0	0
986	ARHGAP12	8.31781	9.52523	7.42702	8.80166	0	0	0	0	0	0
987	ARHGAP15	0	0	0.109649	0.0757245	0	0	0	0	0	0
988	ARHGAP17	11.1537	11.808	14.8124	9.60644	0	0	0	0	0	0
989	ARHGAP18	24.0251	30.3545	21.5783	29.3993	0	0	0	0	0	0
990	ARHGAP19	5.05447	5.02545	3.21636	4.73939	0	0	0	0	0	0
991	ARHGAP19-SLIT1	1.25725e-152	1.0862e-315	0.0802244	1.74689e-317	0	0	0	0	0	0
992	ARHGAP20	0.00592754	0.0969297	0.245484	0.489304	0	0	0	0	0	0
993	ARHGAP21	16.9517	17.8313	17.8659	16.0994	0	0	0	0	0	0
994	ARHGAP22	0	0.0165403	0	0	0	0	0	0	0	0
995	ARHGAP23	95.6374	91.5879	72.5677	83.4165	0	0	0	0	0	0
996	ARHGAP24	1.81808	3.59114	3.35571	2.14412	0	0	0	0	0	0
997	ARHGAP25	5.0145	3.00238	5.31899	1.15259	0	0	0	0	0	0
998	ARHGAP26	4.00598	3.5606	3.75759	3.01804	0	0	0	0	0	0
999	ARHGAP26-AS1	0	0	0	0	0	0	0	0	0	0
1000	ARHGAP27	15.2486	14.2442	11.3928	6.17284	0	0	0	0	0	0
1001	ARHGAP28	0.0633987	0.038937	0.0576138	0.0368413	0	0	0	0	0	0
1002	ARHGAP29	14.1145	10.2719	10.5788	13.2157	0	0	0	0	0	0
1003	ARHGAP30	0.576111	0.186731	0.589474	0.269672	0	0	0	0	0	0
1004	ARHGAP31	0.291623	0.189637	0.398386	0.119621	0	0	0	0	0	0
1005	ARHGAP32	7.6519	9.00187	6.6796	5.15814	0	0	0	0	0	0
1006	ARHGAP33	0.946675	0.45432	0.536544	2.7288	0	0	0	0	0	0
1007	ARHGAP35	26.92	17.0633	25.3951	27.7929	0	0	0	0	0	0
1008	ARHGAP36	0	0	0	0	0	0	0	0	0	0
1009	ARHGAP39	2.91295	1.64624	2.23013	1.46227	0	0	0	0	0	0
1010	ARHGAP4	3.39054	0.296185	17.45	6.11682	0	0	0	0	0	0
1011	ARHGAP40	0.0384651	0.0787479	0.479017	0.104311	0	0	0	0	0	0
1012	ARHGAP42	6.41588	5.93795	6.27583	9.29487	0	0	0	0	0	0
1013	ARHGAP44	0.166695	0.153568	0.345049	0.348723	0	0	0	0	0	0
1014	ARHGAP5	19.5825	23.2678	22.5297	32.246	0	0	0	0	0	0
1015	ARHGAP5-AS1	4.26464	5.12329	5.35098	10.423	0	0	0	0	0	0
1016	ARHGAP6	0	0	0.0198945	0	0	0	0	0	0	0
1017	ARHGAP8	5.8929	8.41194	9.09089	4.48725	0	0	0	0	0	0
1018	ARHGAP9	0.0179545	0	0.126903	0	0	0	0	0	0	0
1019	ARHGDIA	153.23	175.403	152.139	106.453	0	0	0	0	0	0
1020	ARHGDIB	540.488	503.834	437.276	322.536	0	0	0	0	0	0
1021	ARHGDIG	0	0	0	0	0	0	0	0	0	0
1022	ARHGEF1	36.2478	24.391	27.5214	21.2541	0	0	0	0	0	0
1023	ARHGEF10	9.69854	6.83048	7.19114	7.19148	0	0	0	0	0	0
1024	ARHGEF10L	2.59084	2.73418	1.04227	5.43854	0	0	0	0	0	0
1025	ARHGEF11	6.32395	6.38751	6.85672	8.76763	0	0	0	0	0	0
1026	ARHGEF12	25.3775	27.7209	23.7232	19.518	0	0	0	0	0	0
1027	ARHGEF15	0.00844346	0	0	0	0	0	0	0	0	0
1028	ARHGEF16	35.6361	14.2276	22.014	25.6002	0	0	0	0	0	0
1029	ARHGEF17	6.74207	5.32646	6.38637	8.41346	0	0	0	0	0	0
1030	ARHGEF18	33.5464	29.815	32.2051	37.9082	0	0	0	0	0	0
1031	ARHGEF19	8.58357	2.64324	6.56668	5.69656	0	0	0	0	0	0
1032	ARHGEF2	30.3906	30.7792	27.8173	29.7642	0	0	0	0	0	0
1033	ARHGEF25	0.826071	0.974167	0.854093	1.56505	0	0	0	0	0	0
1034	ARHGEF26	0.875352	3.19451	2.48034	3.16248	0	0	0	0	0	0
1035	ARHGEF26-AS1	0.268035	0.0693142	0.413085	0.344304	0	0	0	0	0	0
1036	ARHGEF28	5.18062	5.46319	6.89107	9.53596	0	0	0	0	0	0
1037	ARHGEF3	10.4658	10.3853	7.70408	11.9432	0	0	0	0	0	0
1038	ARHGEF3-AS1	0	0	0	0	0	0	0	0	0	0
1039	ARHGEF33	0.00823718	0	0	0.0191467	0	0	0	0	0	0
1040	ARHGEF35	8.07859	8.18729	5.93385	6.25935	0	0	0	0	0	0
1041	ARHGEF37	0.905719	0.106802	2.76553	0.176843	0	0	0	0	0	0
1042	ARHGEF38	0.0274319	0.134497	0.165818	0.0318298	0	0	0	0	0	0
1043	ARHGEF38-IT1	0	0	0	0	0	0	0	0	0	0
1044	ARHGEF39	6.32937	5.17529	5.16448	6.01058	0	0	0	0	0	0
1045	ARHGEF4	3.46217	1.61363	2.20825	0.0226746	0	0	0	0	0	0
1046	ARHGEF40	7.22502	9.21416	8.58041	9.62966	0	0	0	0	0	0
1047	ARHGEF5	3.32356	3.36013	3.0203	2.95644	0	0	0	0	0	0
1048	ARHGEF6	0.00666781	0	0.060594	0.0852435	0	0	0	0	0	0
1049	ARHGEF7	12.3181	8.18865	8.23266	8.25648	0	0	0	0	0	0
1050	ARHGEF9	2.10515	2.46718	1.9391	2.45434	0	0	0	0	0	0
1051	ARID1A	14.2488	11.3146	15.2793	11.9506	0	0	0	0	0	0
1052	ARID1B	7.27212	8.57036	7.63868	6.91015	0	0	0	0	0	0
1053	ARID2	7.13711	8.64608	7.04555	4.90279	0	0	0	0	0	0
1054	ARID3A	1.0886	1.71923	1.60952	0.481973	0	0	0	0	0	0
1055	ARID3B	7.91398	7.66581	10.0183	3.38352	0	0	0	0	0	0
1056	ARID3C	0.0326301	0	0.0658949	0.113769	0	0	0	0	0	0
1057	ARID4A	4.68826	4.69087	4.8646	5.90736	0	0	0	0	0	0
1058	ARID4B	6.43027	7.55998	8.20503	13.051	0	0	0	0	0	0
1059	ARID5A	2.85091	2.83888	4.20724	2.88204	0	0	0	0	0	0
1060	ARID5B	2.69885	1.84304	1.94492	4.46942	0	0	0	0	0	0
1061	ARIH1	21.4867	26.5652	22.4119	23.4945	0	0	0	0	0	0
1062	ARIH2	22.8651	22.7526	24.8465	18.2214	0	0	0	0	0	0
1063	ARIH2OS	0.121134	0.0595209	0.342475	0.16894	0	0	0	0	0	0
1064	ARL1	19.0658	20.3281	17.2546	21.6754	0	0	0	0	0	0
1065	ARL10	0.552388	0.226178	0.356347	0.160498	0	0	0	0	0	0
1066	ARL11	0.00949731	0	0.0383587	0.0110379	0	0	0	0	0	0
1067	ARL13A	0	0	0.0736496	0	0	0	0	0	0	0
1068	ARL13B	5.38622	5.19457	6.1164	5.1961	0	0	0	0	0	0
1069	ARL14	19.5966	15.462	20.0388	15.4974	0	0	0	0	0	0
1070	ARL14EP	14.3198	20.9548	20.5998	15.6401	0	0	0	0	0	0
1071	ARL14EPL	0.462624	0.18947	4.98265	1.07533	0	0	0	0	0	0
1072	ARL15	3.99585	3.96304	3.0634	3.26802	0	0	0	0	0	0
1073	ARL16	7.07093	8.02449	8.05767	10.6833	0	0	0	0	0	0
1074	ARL17A	1.24921	1.40353	1.1474	1.47389	0	0	0	0	0	0
1075	ARL17B	0.594559	0.438379	0.624134	0.414602	0	0	0	0	0	0
1076	ARL2	63.8014	53.7893	49.0476	53.2688	0	0	0	0	0	0
1077	ARL2-SNX15	2.54599e-05	3.80146e-05	0.230009	3.54588e-05	0	0	0	0	0	0
1078	ARL2BP	40.0601	45.2704	35.3238	34.5513	0	0	0	0	0	0
1079	ARL3	4.3895	3.47017	3.13134	4.9411	0	0	0	0	0	0
1080	ARL4A	8.31903	8.33818	10.3896	14.3339	0	0	0	0	0	0
1081	ARL4C	8.94917	4.39484	8.58798	10.1738	0	0	0	0	0	0
1082	ARL4D	22.2784	16.0417	16.5442	21.2595	0	0	0	0	0	0
1083	ARL5A	16.6779	21.1899	18.4018	16.3419	0	0	0	0	0	0
1084	ARL5B	10.905	13.1499	14.2347	11.294	0	0	0	0	0	0
1085	ARL5C	0	0	0	0	0	0	0	0	0	0
1086	ARL6	3.28833	3.29189	3.81117	2.21849	0	0	0	0	0	0
1087	ARL6IP1	268.605	298.732	219.967	450.582	0	0	0	0	0	0
1088	ARL6IP4	95.554	97.9431	71.2272	95.4453	0	0	0	0	0	0
1089	ARL6IP5	63.4723	60.5889	58.2408	63.3436	0	0	0	0	0	0
1090	ARL6IP6	19.1121	22.3295	16.8791	27.6307	0	0	0	0	0	0
1091	ARL8A	7.05555	7.79648	7.30884	11.225	0	0	0	0	0	0
1092	ARL8B	34.5496	42.3047	37.1787	34.0427	0	0	0	0	0	0
1093	ARL9	0.106873	0.0656493	0.269781	0	0	0	0	0	0	0
1094	ARMC1	21.3963	23.6656	23.2866	21.6584	0	0	0	0	0	0
1095	ARMC10	38.755	44.4929	30.2348	31.8405	0	0	0	0	0	0
1096	ARMC12	0	0.0429924	0	0	0	0	0	0	0	0
1097	ARMC2	0.29468	0.284403	0.223159	0.305786	0	0	0	0	0	0
1098	ARMC3	0.0259389	0	0	0	0	0	0	0	0	0
1099	ARMC4	0	0	0	0	0	0	0	0	0	0
1100	ARMC5	9.22958	5.71811	9.23927	7.85304	0	0	0	0	0	0
1101	ARMC6	16.0866	17.8196	15.9418	11.3891	0	0	0	0	0	0
1102	ARMC7	5.51744	6.77748	3.90332	5.14628	0	0	0	0	0	0
1103	ARMC8	11.0314	14.2394	12.5836	12.4135	0	0	0	0	0	0
1104	ARMC9	2.04557	2.50434	1.95549	2.02641	0	0	0	0	0	0
1105	ARMCX1	0.140062	0.150542	0	0.69182	0	0	0	0	0	0
1106	ARMCX2	1.22286	1.31184	2.45296	2.21712	0	0	0	0	0	0
1107	ARMCX3	12.7105	20.3957	18.9016	22.02	0	0	0	0	0	0
1108	ARMCX4	1.37202	1.7072	1.33801	2.47908	0	0	0	0	0	0
1109	ARMCX5	8.7832	12.2878	10.271	11.4681	0	0	0	0	0	0
1110	ARMCX5-GPRASP2,GPRASP2	2.4668	3.09121	2.78931	3.46765	0	0	0	0	0	0
1111	ARMCX6	31.4974	41.9091	36.8212	50.7769	0	0	0	0	0	0
1112	ARMS2	0.167741	0	0.112915	0.129967	0	0	0	0	0	0
1113	ARNT	5.15833	6.11881	4.34529	9.69955	0	0	0	0	0	0
1114	ARNT2	0.419897	0.0979303	0.724525	0.358285	0	0	0	0	0	0
1115	ARNTL	3.66322	4.18981	5.54005	3.35022	0	0	0	0	0	0
1116	ARNTL2	26.3808	43.3164	34.5736	18.9431	0	0	0	0	0	0
1117	ARPC1A	129.119	158.167	116.205	159.995	0	0	0	0	0	0
1118	ARPC1B	264.35	209.932	151.256	228.108	0	0	0	0	0	0
1119	ARPC2	419.683	476.954	359.297	380.331	0	0	0	0	0	0
1120	ARPC3	288.104	322.217	255.051	326.93	0	0	0	0	0	0
1121	ARPC4	124.677	129.246	106.404	104.017	0	0	0	0	0	0
1122	ARPC4-TTLL3	0.129782	0.107067	0.104529	0.328637	0	0	0	0	0	0
1123	ARPC5	111.36	119.228	95.1398	204.028	0	0	0	0	0	0
1124	ARPC5L	121.966	126.588	125.852	92.5082	0	0	0	0	0	0
1125	ARPP19	33.7112	42.9979	31.6249	33.1549	0	0	0	0	0	0
1126	ARPP21	0	0	0	0	0	0	0	0	0	0
1127	ARR3	0	0.150179	0.0308603	0	0	0	0	0	0	0
1128	ARRB1	0.518566	0.432235	0.430119	2.24771	0	0	0	0	0	0
1129	ARRB2	8.99635	4.78648	8.00516	8.03091	0	0	0	0	0	0
1130	ARRDC1	39.514	42.4979	37.2075	30.4374	0	0	0	0	0	0
1131	ARRDC2	7.67877	6.11744	8.6899	6.63494	0	0	0	0	0	0
1132	ARRDC3	6.46943	11.4586	12.0133	31.4938	0	0	1	0	0	0
1133	ARRDC3-AS1	0.36741	0.7221	0.415502	0.273286	0	0	0	0	0	0
1134	ARRDC4	1.89713	0.848361	5.57903	2.12358	0	0	0	0	0	0
1135	ARRDC5	0	0	0	0	0	0	0	0	0	0
1136	ARSA	5.87628	6.21045	6.57215	11.0532	0	0	0	0	0	0
1137	ARSB	1.65207	3.50634	2.82403	3.641	0	0	0	0	0	0
1138	ARSD	3.99518	6.14879	3.60255	9.55451	0	0	0	0	0	0
1139	ARSE	0.217778	0	0.101491	0.0194695	0	0	0	0	0	0
1140	ARSF	0	0	0	0	0	0	0	0	0	0
1141	ARSG	0.197422	0.202081	0.318948	1.04931	0	0	0	0	0	0
1142	ARSH	0	0	0	0	0	0	0	0	0	0
1143	ARSI	0.136777	0.0140007	0.0805623	0.0397408	0	0	0	0	0	0
1144	ARSJ	7.21647	11.3677	8.07172	4.98311	0	0	0	0	0	0
1145	ARSK	1.80636	2.56221	1.4548	2.16185	0	0	0	0	0	0
1146	ART1	0	0	0	0	0	0	0	0	0	0
1147	ART3	0.0506508	0	0.127889	0	0	0	0	0	0	0
1148	ART4	0	0	0	0	0	0	0	0	0	0
1149	ART5	0	0	0.032631	0	0	0	0	0	0	0
1150	ARTN	8.57816	6.11307	7.85564	6.19832	0	0	0	0	0	0
1151	ARV1	8.49068	9.02607	7.96873	15.4029	0	0	0	0	0	0
1152	ARVCF	6.7774	3.41007	4.00454	1.15745	0	0	0	0	0	0
1153	ARX	0	0	0	0	0	0	0	0	0	0
1154	AS3MT	2.11017e-08	2.06614e-05	0.000435707	0.000790546	0	0	0	0	0	0
1155	ASAH1	35.6362	15.4938	22.8462	37.4232	0	0	0	0	0	0
1156	ASAH2	0.352293	0.137689	0.113181	0.167495	0	0	0	0	0	0
1157	ASAH2B	0.376915	0.277859	0	0.087611	0	0	0	0	0	0
1158	ASAP1	16.7651	17.7685	21.4061	16.8525	0	0	0	0	0	0
1159	ASAP1-IT1	0	0	0	0	0	0	0	0	0	0
1160	ASAP2	9.75146	9.6322	7.91282	8.29333	0	0	0	0	0	0
1161	ASAP3	1.53159	0.824393	1.52911	2.74005	0	0	0	0	0	0
1162	ASB1	6.60268	7.55322	5.97243	6.83884	0	0	0	0	0	0
1163	ASB10	0	0	0	0	0	0	0	0	0	0
1164	ASB11	0	0	0	0	0	0	0	0	0	0
1165	ASB12	0.0620242	0.0380965	0.0313137	0	0	0	0	0	0	0
1166	ASB13	8.66799	10.6098	8.42056	9.66497	0	0	0	0	0	0
1167	ASB14	0.169285	0.166356	0.27349	0.196745	0	0	0	0	0	0
1168	ASB15	0	0	0	0	0	0	0	0	0	0
1169	ASB16	0.471242	0.385908	0.599187	0.567967	0	0	0	0	0	0
1170	ASB16-AS1	2.88566	1.71306	3.40167	4.32856	0	0	0	0	0	0
1171	ASB17	0	0	0	0	0	0	0	0	0	0
1172	ASB18	0	0	0	0	0	0	0	0	0	0
1173	ASB2	0.275212	0.0162368	0.449918	0.0153625	0	0	0	0	0	0
1174	ASB3	4.01394	5.39575	6.66437	6.90186	0	0	0	0	0	0
1175	ASB4	0.198442	0.367891	0.141302	0.672251	0	0	0	0	0	0
1176	ASB5	0	0	0.0120711	0.0277881	0	0	0	0	0	0
1177	ASB6	14.6843	14.8639	17.2501	11.5018	0	0	0	0	0	0
1178	ASB7	5.85422	6.14218	6.76951	6.10903	0	0	0	0	0	0
1179	ASB8	9.89759	10.0396	8.25272	11.7801	0	0	0	0	0	0
1180	ASB9	1.0388	1.00783	1.48864	2.62007	0	0	0	0	0	0
1181	ASB9P1	0.0712996	0	0	0.0552435	0	0	0	0	0	0
1182	ASCC1	0.0553561	0.0679981	0.0838459	0.176808	0	0	0	0	0	0
1183	ASCC2	28.4503	23.8389	26.0408	19.4594	0	0	0	0	0	0
1184	ASCC3	25.5089	29.8284	25.9586	21.7666	0	0	0	0	0	0
1185	ASCL1	0	0	0	0	0	0	0	0	0	0
1186	ASCL2	3.14113	0.277411	0.870658	0.167024	0	0	0	0	0	0
1187	ASCL3	0	0	0	0	0	0	0	0	0	0
1188	ASCL4	0	0	0	0	0	0	0	0	0	0
1189	ASCL5	0	0	0	0.0322783	0	0	0	0	0	0
1190	ASF1A	13.5881	20.5983	19.9218	22.8962	0	0	0	0	0	0
1191	ASF1B	48.8559	44.4742	38.0535	57.2693	0	0	0	0	0	0
1192	ASGR1	0.415994	0.350984	0.548147	0.120864	0	0	0	0	0	0
1193	ASGR2	0	0	0	0	0	0	0	0	0	0
1194	ASH1L	7.74404	8.2428	7.76041	9.92296	0	0	0	0	0	0
1195	ASH1L-AS1	1.05538	1.83855	1.24003	1.73951	0	0	0	0	0	0
1196	ASH2L	21.8044	18.1469	13.2461	22.0878	0	0	0	0	0	0
1197	ASIC1	1.63005	1.12737	0.812369	3.13388	0	0	0	0	0	0
1198	ASIC2	0.0271697	0.0834362	0.0210631	0.0631547	0	0	0	0	0	0
1199	ASIC3	0.0646187	0	0	0.0202072	0	0	0	0	0	0
1200	ASIC4	0	0	0.012917	0.0297354	0	0	0	0	0	0
1201	ASIC5	0	0	0	0	0	0	0	0	0	0
1202	ASIP	0.177744	0	0.0897365	0.206576	0	0	0	0	0	0
1203	ASL	20.3635	25.5438	19.4653	22.2519	0	0	0	0	0	0
1204	ASMT	0	0	0	0	0	0	0	0	0	0
1205	ASMTL	0	0	0	0	0	0	0	0	0	0
1206	ASMTL-AS1	0	0	0	0	0	0	0	0	0	0
1207	ASNA1	44.1298	66.3177	48.0451	45.4152	0	0	0	0	0	0
1208	ASNS	12.5524	13.9611	17.0638	10.1459	0	0	0	0	0	0
1209	ASNSD1	18.1152	24.6676	19.2842	16.1539	0	0	0	0	0	0
1210	ASPA	0.0294389	0.108504	0	0	0	0	0	0	0	0
1211	ASPDH	0.10488	0.049391	0.162383	0.0609455	0	0	0	0	0	0
1212	ASPG	0.019102	0	0	0	0	0	0	0	0	0
1213	ASPH	140.914	230.596	132.298	194.546	0	0	0	0	0	0
1214	ASPHD1	20.8889	16.5425	23.8758	21.0732	0	0	0	0	0	0
1215	ASPHD2	2.28119	1.25426	2.00723	0.719617	0	0	0	0	0	0
1216	ASPM	13.5992	15.5872	13.5249	24.5812	0	0	0	0	0	0
1217	ASPN	0	0	0	0	0	0	0	0	0	0
1218	ASPRV1	0.120003	0.0210584	0.173101	0.159393	0	0	0	0	0	0
1219	ASPSCR1	7.13069	7.11793	6.72925	6.93771	0	0	0	0	0	0
1220	ASRGL1	0.173754	0.0776142	0.508056	0.146864	0	0	0	0	0	0
1221	ASS1	50.5736	34.5641	64.4759	93.235	0	0	0	0	0	0
1222	ASTE1	5.13868	5.65391	4.75858	6.43532	0	0	0	0	0	0
1223	ASTL	0	0	0.0624554	0.0718872	0	0	0	0	0	0
1224	ASTN1	0.0190317	0.00583449	0.0192168	0	0	0	0	0	0	0
1225	ASTN2	0.929891	1.0953	1.27178	0.904142	0	0	0	0	0	0
1226	ASUN	22.4297	24.5583	19.6707	19.0448	0	0	0	0	0	0
1227	ASXL1	20.467	15.4674	19.0032	13.2718	0	0	0	0	0	0
1228	ASXL2	5.71758	8.23713	5.92486	4.46006	0	0	0	0	0	0
1229	ASXL3	0.168	0.0501947	0.531825	0	0	0	0	0	0	0
1230	ASZ1	0	0	0	0	0	0	0	0	0	0
1231	ATAD1	24.3925	29.1416	23.1235	24.4519	0	0	0	0	0	0
1232	ATAD2	46.3111	63.9433	56.2538	82.8001	0	0	0	0	0	0
1233	ATAD2B	2.85632	2.99178	3.24121	2.66135	0	0	0	0	0	0
1234	ATAD3A	46.4344	33.9801	43.6192	34.0191	0	0	0	0	0	0
1235	ATAD3B	23.2573	13.2699	30.4138	13.4533	0	0	0	0	0	0
1236	ATAD3C	0.905527	0.544795	0.457167	0.418818	0	0	0	0	0	0
1237	ATAD5	3.8538	4.30772	4.30357	4.1279	0	0	0	0	0	0
1238	ATAT1	2.53683	2.32775	2.7568	4.00143	0	0	0	0	0	0
1239	ATCAY	0.020968	0	0.0211719	0.0487385	0	0	0	0	0	0
1240	ATE1	12.1277	14.0697	11.4463	11.0606	0	0	0	0	0	0
1241	ATF1	14.2516	19.0386	13.7826	19.6168	0	0	0	0	0	0
1242	ATF2	7.38306	12.087	8.10173	11.1472	0	0	0	0	0	0
1243	ATF3	1.84784	2.91109	6.03706	4.48692	0	0	0	0	0	0
1244	ATF4	209.512	196.1	187.76	194.978	0	0	0	0	0	0
1245	ATF5	42.259	20.2321	43.3098	39.2012	0	0	0	0	0	0
1246	ATF6	11.9506	13.9784	12.0436	15.418	0	0	0	0	0	0
1247	ATF6B	30.0204	26.0697	26.2937	36.4972	0	0	0	0	0	0
1248	ATF7	10.4613	15.4861	10.2226	12.2078	0	0	0	0	0	0
1249	ATF7IP	10.4644	13.5797	14.8049	12.0297	0	0	0	0	0	0
1250	ATF7IP2	0.847165	0.793105	0.671728	1.67994	0	0	0	0	0	0
1251	ATG10	2.99801	4.21485	2.89343	3.55524	0	0	0	0	0	0
1252	ATG12	7.91794	8.13573	11.2473	8.86968	0	0	0	0	0	0
1253	ATG13	14.8832	24.1805	23.5026	14.8263	0	0	0	0	0	0
1254	ATG14	4.41966	6.05026	6.29579	5.88891	0	0	0	0	0	0
1255	ATG16L1	12.2035	10.9385	11.794	10.0698	0	0	0	0	0	0
1256	ATG16L2	2.43592	1.96632	1.63389	1.98174	0	0	0	0	0	0
1257	ATG2A	5.41433	5.05681	8.32486	5.24913	0	0	0	0	0	0
1258	ATG2B	3.88097	4.16924	4.10026	3.08747	0	0	0	0	0	0
1259	ATG3	66.7309	81.9754	70.4023	72.9044	0	0	0	0	0	0
1260	ATG4A	8.72946	5.32839	10.2325	8.38963	0	0	0	0	0	0
1261	ATG4B	17.456	17.1246	17.804	16.7315	0	0	0	0	0	0
1262	ATG4C	5.23633	4.51939	5.09213	5.15565	0	0	0	0	0	0
1263	ATG4D	8.24348	9.70936	8.5655	9.74305	0	0	0	0	0	0
1264	ATG5	14.0422	19.8141	14.5826	17.1851	0	0	0	0	0	0
1265	ATG7	5.51706	7.12256	5.20625	5.42563	0	0	0	0	0	0
1266	ATG9A	21.2387	16.302	19.0601	16.5157	0	0	0	0	0	0
1267	ATG9B	0.369911	0.114123	0.866149	0.269949	0	0	0	0	0	0
1268	ATHL1	3.75861	1.43516	7.33436	1.89592	0	0	0	0	0	0
1269	ATIC	66.5027	92.0838	83.0572	68.271	0	0	0	0	0	0
1270	ATL1	0.890611	0.842409	0.983856	1.03767	0	0	0	0	0	0
1271	ATL2	21.0248	21.2042	20.695	22.9478	0	0	0	0	0	0
1272	ATL3	19.6512	33.2567	24.6117	19.5488	0	0	0	0	0	0
1273	ATM	2.91984	3.46145	3.33027	3.08414	0	0	0	0	0	0
1274	ATMIN	18.8132	28.1451	19.9032	23.8771	0	0	0	0	0	0
1275	ATN1	34.1069	29.3492	34.3563	28.452	0	0	0	0	0	0
1276	ATOH1	0	0	0	0	0	0	0	0	0	0
1277	ATOH7	0.0513646	0.063097	0	0	0	0	0	0	0	0
1278	ATOH8	0.0596792	0.00733051	0.00602597	0.235824	0	0	0	0	0	0
1279	ATOX1	81.2875	104.696	93.5642	80.4262	0	0	0	0	0	0
1280	ATP10A	0	0	0.027118	0	0	0	0	0	0	0
1281	ATP10B	0.00458741	0	0.00463203	0.00533154	0	0	0	0	0	0
1282	ATP10D	6.90245	6.96835	6.82449	3.71107	0	0	0	0	0	0
1283	ATP11A	17.5007	11.5925	14.1472	7.90659	0	0	0	0	0	0
1284	ATP11B	17.1995	22.7878	14.2758	18.1527	0	0	0	0	0	0
1285	ATP11C	10.6217	6.62163	11.7412	11.6669	0	0	0	0	0	0
1286	ATP12A	0	0	0	0	0	0	0	0	0	0
1287	ATP13A1	17.0154	16.3669	18.5226	12.2578	0	0	0	0	0	0
1288	ATP13A2	30.0561	17.1231	25.7582	11.0087	0	0	0	0	0	0
1289	ATP13A3	25.8746	30.5184	28.8403	31.1736	0	0	0	0	0	0
1290	ATP13A4	0.0165958	0	0.0251358	0	0	0	0	0	0	0
1291	ATP13A5	0	0	0	0	0	0	0	0	0	0
1292	ATP1A1	311.911	211.883	302.547	304.22	0	0	0	0	0	0
1293	ATP1A1OS	81.0361	54.871	81.0184	83.6672	0	0	0	0	0	0
1294	ATP1A2	0	0	0	0	0	0	0	0	0	0
1295	ATP1A3	0.269183	0.152605	0.313617	0.156422	0	0	0	0	0	0
1296	ATP1A4	0	0	0	0	0	0	0	0	0	0
1297	ATP1B1	63.3485	58.2785	86.4992	101.863	0	0	0	0	0	0
1298	ATP1B2	0.0431872	0	0.0436073	0.0501927	0	0	0	0	0	0
1299	ATP1B3	181.027	175.502	161.012	177.687	0	0	0	0	0	0
1300	ATP1B4	0.00740142	0.0272741	0.00747341	0.0258061	0	0	0	0	0	0
1301	ATP2A1	0.26689	0.302609	0.217657	0.286318	0	0	0	0	0	0
1302	ATP2A2	102.902	108.336	95.0528	92.8735	0	0	0	0	0	0
1303	ATP2A3	0.0335288	0.123555	0	0.0779357	0	0	0	0	0	0
1304	ATP2B1	10.6788	13.7794	12.6965	16.0943	0	0	0	0	0	0
1305	ATP2B2	0.00783057	0	0.0118614	0	0	0	0	0	0	0
1306	ATP2B3	0	0	0	0	0	0	0	0	0	0
1307	ATP2B4	8.24358	5.94334	4.83277	15.0208	0	0	0	0	0	0
1308	ATP2C1	60.1117	64.5777	62.5569	45.0055	0	0	0	0	0	0
1309	ATP2C2	18.7707	23.2785	21.3653	6.24359	0	0	0	0	0	0
1310	ATP4A	0	0	0	0	0	0	0	0	0	0
1311	ATP4B	0	0	0	0	0	0	0	0	0	0
1312	ATP5A1	328.695	345.073	248.747	271.578	0	0	0	0	0	0
1313	ATP5B	805.157	833.963	707.315	688.022	0	0	0	0	0	0
1314	ATP5C1	177.458	209.124	157.105	212.512	0	0	0	0	0	0
1315	ATP5D	113.682	104.598	93.3011	73.0186	0	0	0	0	0	0
1316	ATP5E	910.341	800.988	772.12	685.798	0	0	0	0	0	0
1317	ATP5EP2	0.821718	0.505061	0.414855	0	0	0	0	0	0	0
1318	ATP5F1	175.787	134.384	130.219	161.472	0	0	0	0	0	0
1319	ATP5G1	167.677	172.887	135.817	137.352	0	0	0	0	0	0
1320	ATP5G2	126.397	147.044	92.8229	178.069	0	0	0	0	0	0
1321	ATP5G3	86.816	88.6681	68.2356	70.4958	0	0	0	0	0	0
1322	ATP5H	256.012	311.454	225.892	314.748	0	0	0	0	0	0
1323	ATP5I	338.995	339.287	270.512	341.712	0	0	0	0	0	0
1324	ATP5J	141.567	151.361	119.41	155.01	0	0	0	0	0	0
1325	ATP5J2	505.947	551.249	438.313	563.008	0	0	0	0	0	0
1326	ATP5J2-PTCD1	6.81276	3.6087	6.98553	5.95135	0	0	0	0	0	0
1327	ATP5L	172.806	183.81	148.088	191.824	0	0	0	0	0	0
1328	ATP5L2	0	0	0	0	0	0	0	0	0	0
1329	ATP5O	252.784	251.426	160.135	222.591	0	0	0	0	0	0
1330	ATP5S	6.93671	8.56109	5.54721	8.21561	0	0	0	0	0	0
1331	ATP5SL	37.3351	28.4798	36.6302	37.4476	0	0	0	0	0	0
1332	ATP6AP1	68.0615	35.7932	75.9935	83.8244	0	0	0	0	0	0
1333	ATP6AP1L	0.304799	0.524261	0.307764	1.20442	0	0	0	0	0	0
1334	ATP6AP2	56.4654	53.9851	54.5017	68.0458	0	0	0	0	0	0
1335	ATP6V0A1	8.16747	6.7944	9.20441	6.60176	0	0	0	0	0	0
1336	ATP6V0A2	6.77368	7.17464	7.80819	5.64884	0	0	0	0	0	0
1337	ATP6V0A4	0.0477461	0.0586488	0.168751	0	0	0	0	0	0	0
1338	ATP6V0B	113.243	73.2058	129.201	95.1937	0	0	0	0	0	0
1339	ATP6V0C	153.765	192.854	169.598	140.65	0	0	0	0	0	0
1340	ATP6V0CP3	0	0	0	0	0	0	0	0	0	0
1341	ATP6V0D1	73.3268	85.6036	72.9002	51.5665	0	0	0	0	0	0
1342	ATP6V0D2	0.015592	0	0.188924	0.0362425	0	0	0	0	0	0
1343	ATP6V0E1	131.053	151.028	146.712	175.526	0	0	0	0	0	0
1344	ATP6V0E2	2.57008	0.838571	3.28439	2.03799	0	0	0	0	0	0
1345	ATP6V0E2-AS1	0.377214	0.202715	0.666544	0.246601	0	0	0	0	0	0
1346	ATP6V1A	27.4858	34.858	29.9364	31.7118	0	0	0	0	0	0
1347	ATP6V1B1	0.369841	0.191287	0.294819	0.520325	0	0	0	0	0	0
1348	ATP6V1B2	45.7592	39.6145	36.9586	25.4853	0	0	0	0	0	0
1349	ATP6V1C1	13.9327	16.0956	14.7626	14.1089	0	0	0	0	0	0
1350	ATP6V1C2	0.735533	0.095649	0.223571	0.257334	0	0	0	0	0	0
1351	ATP6V1D	76.6517	84.0329	75.4815	63.041	0	0	0	0	0	0
1352	ATP6V1E1	70.4316	78.0732	77.9543	107.077	0	0	0	0	0	0
1353	ATP6V1E2	0.152213	0.093488	0.134482	0.088452	0	0	0	0	0	0
1354	ATP6V1F	176.46	136.178	144.622	137.527	0	0	0	0	0	0
1355	ATP6V1G1	66.2483	73.4483	66.9169	62.9347	0	0	0	0	0	0
1356	ATP6V1G2	0.0271233	0.0333197	0.12377	0.0715418	0	0	0	0	0	0
1357	ATP6V1G2-DDX39B	0.452991	1.54134e-05	0.110753	0.193822	0	0	0	0	0	0
1358	ATP6V1G3	0	0	0	0	0	0	0	0	0	0
1359	ATP6V1H	36.1303	31.3561	27.652	27.3242	0	0	0	0	0	0
1360	ATP7A	2.04249	3.44524	2.16527	3.95161	0	0	0	0	0	0
1361	ATP7B	0.12775	0.109557	0.0502789	0.057872	0	0	0	0	0	0
1362	ATP8A1	0.867581	0.144847	0.352959	0.293683	0	0	0	0	0	0
1363	ATP8A2	0.056264	0	0.0639126	0.00817384	0	0	0	0	0	0
1364	ATP8B1	20.8597	23.4153	17.9814	19.8616	0	0	0	0	0	0
1365	ATP8B2	0.400205	0.692074	1.36308	0.420277	0	0	0	0	0	0
1366	ATP8B3	0.197002	0.329561	0.343398	0.819847	0	0	0	0	0	0
1367	ATP8B4	0.0253616	0.0311522	0.0192043	0.147418	0	0	0	0	0	0
1368	ATP8B5P	0	0.017951	0.0257754	0	0	0	0	0	0	0
1369	ATP9A	9.76179	8.88604	5.76517	8.0247	0	0	0	0	0	0
1370	ATP9B	3.55371	3.56602	3.02171	3.6387	0	0	0	0	0	0
1371	ATPAF1	26.4269	25.1241	24.6509	33.792	0	0	0	0	0	0
1372	ATPAF2	7.94199	10.31	7.26031	7.86174	0	0	0	0	0	0
1373	ATPBD4	5.85429	6.73699	4.19306	4.53606	0	0	0	0	0	0
1374	ATPBD4-AS1	0.902007	2.05314	0.723267	2.28165	0	0	0	0	0	0
1375	ATPIF1	231.721	191.168	199.722	277.29	0	0	0	0	0	0
1376	ATR	11.2057	13.0424	10.9715	8.71644	0	0	0	0	0	0
1377	ATRAID	83.1858	98.4603	72.8195	105.52	0	0	0	0	0	0
1378	ATRIP	6.13212	6.25668	7.02986	5.91584	0	0	0	0	0	0
1379	ATRN	22.3743	17.6416	19.6829	15.7526	0	0	0	0	0	0
1380	ATRNL1	0.0225731	0.103391	0.106234	0.0977922	0	0	0	0	0	0
1381	ATRX	12.3219	17.6959	13.5381	16.6761	0	0	0	0	0	0
1382	ATXN1	1.66537	1.7739	1.98372	2.44368	0	0	0	0	0	0
1383	ATXN10	38.9906	70.4407	34.5591	65.1667	0	0	0	0	0	0
1384	ATXN1L	11.936	12.0529	12.4072	10.1218	0	0	0	0	0	0
1385	ATXN2	5.86401	6.93545	7.62684	6.43999	0	0	0	0	0	0
1386	ATXN2L	48.5757	39.89	57.1541	41.1389	0	0	0	0	0	0
1387	ATXN3	2.44739	2.70804	3.25717	4.18019	0	0	0	0	0	0
1388	ATXN3L	0.0218308	0	0	0	0	0	0	0	0	0
1389	ATXN7	3.27968	3.63087	4.30509	4.71952	0	0	0	0	0	0
1390	ATXN7L1	2.595	2.97359	3.75944	2.33777	0	0	0	0	0	0
1391	ATXN7L2	3.72147	1.46663	3.69504	2.43289	0	0	0	0	0	0
1392	ATXN7L3	25.9157	22.8786	23.4128	21.1957	0	0	0	0	0	0
1393	ATXN7L3B	23.732	25.668	25.5904	29.9177	0	0	0	0	0	0
1394	ATXN8OS	0	0	0	0	0	0	0	0	0	0
1395	AUH	11.1517	12.8295	10.9645	13.3009	0	0	0	0	0	0
1396	AUNIP	11.2211	7.14876	10.1917	9.61713	0	0	0	0	0	0
1397	AUP1	63.9959	63.7266	63.3508	50.3046	0	0	0	0	0	0
1398	AURKA	67.9572	52.8356	64.5162	60.1836	0	0	0	0	0	0
1399	AURKAIP1	159.837	127.123	136.092	143.424	0	0	0	0	0	0
1400	AURKAPS1	0.22802	0.186735	0.895367	0.67724	0	0	0	0	0	0
1401	AURKB	55.106	58.0739	53.7455	60.3616	0	0	0	0	0	0
1402	AURKC	0.522371	0.595874	0.527452	0.520364	0	0	0	0	0	0
1403	AUTS2	2.29935	2.30354	2.50097	2.37659	0	0	0	0	0	0
1404	AVEN	21.5308	23.2598	17.5001	15.085	0	0	0	0	0	0
1405	AVIL	1.22259	0.847528	1.49115	1.32242	0	0	0	0	0	0
1406	AVL9	12.4152	14.6712	12.3614	12.6026	0	0	0	0	0	0
1407	AVP	0	0	0	0	0	0	0	0	0	0
1408	AVPI1	30.4746	21.0576	36.3109	39.1844	0	0	0	0	0	0
1409	AVPR1A	0.00442802	0	0.00447109	0	0	0	0	0	0	0
1410	AVPR1B	0	0	0	0	0	0	0	0	0	0
1411	AVPR2	0.0241748	0	0.121365	0	0	0	0	0	0	0
1412	AWAT1	0	0	0	0	0	0	0	0	0	0
1413	AWAT2	0.0175898	0	0.0177608	0	0	0	0	0	0	0
1414	AXDND1	0.0491168	0.0784925	0.0860317	0.0228335	0	0	0	0	0	0
1415	AXIN1	14.9655	11.5755	13.9089	10.535	0	0	0	0	0	0
1416	AXIN2	0.0335377	0.0411954	0.0507958	0.477479	0	0	0	0	0	0
1417	AXL	55.7662	59.2752	75.1192	136.942	0	0	0	0	0	0
1418	AZGP1	0.0954915	0	3.92109	0	0	0	0	1	0	1
1419	AZGP1P1	0	0	0	0	0	0	0	0	0	0
1420	AZI1	4.936	4.04546	5.32665	5.93771	0	0	0	0	0	0
1421	AZI2	13.4276	17.597	19.5988	15.4801	0	0	0	0	0	0
1422	AZIN1	72.4907	69.4934	48.1792	48.2502	0	0	0	0	0	0
1423	AZU1	0	0	0	0	0	0	0	0	0	0
1424	B2M	1878.72	2128.81	3958.96	3563.85	0	0	0	0	0	0
1425	B3GALNT1	10.9414	13.3546	12.1954	9.80874	0	0	0	0	0	0
1426	B3GALNT2	10.6044	12.8144	11.2361	14.9233	0	0	0	0	0	0
1427	B3GALT1	0	0.0211227	0	0	0	0	0	0	0	0
1428	B3GALT2	0.0504971	0.0124055	0.0101976	0.176065	0	0	0	0	0	0
1429	B3GALT4	4.85391	4.17098	1.79478	6.09151	0	0	0	0	0	0
1430	B3GALT5	0.45958	1.47119	0.281242	1.29487	0	0	0	0	0	0
1431	B3GALT6	17.891	13.2244	13.5982	18.2907	0	0	0	0	0	0
1432	B3GALTL	5.83794	4.67714	4.08292	5.32612	0	0	0	0	0	0
1433	B3GAT1	0.0101699	0	0.0205402	0	0	0	0	0	0	0
1434	B3GAT2	0.941935	0.62674	0.534992	0.86666	0	0	0	0	0	0
1435	B3GAT3	13.6311	16.6868	16.2317	19.7209	0	0	0	0	0	0
1436	B3GNT1	4.23512	4.57982	2.81432	2.71347	0	0	0	0	0	0
1437	B3GNT2	12.1023	11.7037	12.6354	11.9371	0	0	0	0	0	0
1438	B3GNT3	37.061	61.7156	37.6926	35.9122	0	0	0	0	0	0
1439	B3GNT4	0.831316	0.638251	0.498395	0.483083	0	0	0	0	0	0
1440	B3GNT5	19.1397	27.8922	19.6217	13.7713	0	0	0	0	0	0
1441	B3GNT6	0.0441661	0	0.0594609	0.0342203	0	0	0	0	0	0
1442	B3GNT7	10.4644	7.21513	6.49921	3.45351	0	0	0	0	0	0
1443	B3GNT8	0.525796	0.0248416	0.510491	0.188027	0	0	0	0	0	0
1444	B3GNT9	7.26491	7.67985	7.13105	8.67877	0	0	0	0	0	0
1445	B3GNTL1	1.89056	2.3576	1.70648	2.53014	0	0	0	0	0	0
1446	B4GALNT1	0.979998	2.06739	1.89071	1.71279	0	0	0	0	0	0
1447	B4GALNT2	0	0	0	0	0	0	0	0	0	0
1448	B4GALNT3	3.63414	5.75953	5.23007	8.73856	0	0	0	0	0	0
1449	B4GALNT4	0.259788	0	0.251822	0.0362314	0	0	0	0	0	0
1450	B4GALT1	77.2413	70.2576	53.1957	72.1545	0	0	0	0	0	0
1451	B4GALT2	44.7629	34.1168	37.7392	29.0555	0	0	0	0	0	0
1452	B4GALT3	10.6717	12.7874	11.5681	17.5617	0	0	0	0	0	0
1453	B4GALT4	16.3145	16.7511	13.3294	12.5989	0	0	0	0	0	0
1454	B4GALT5	29.494	27.9553	38.8206	17.2866	0	0	0	0	0	0
1455	B4GALT6	3.53842	4.56229	3.9057	2.26479	0	0	0	0	0	0
1456	B4GALT7	11.4644	12.0943	11.0609	10.283	0	0	0	0	0	0
1457	B9D1	8.41237	15.4873	7.43582	7.83627	0	0	0	0	0	0
1458	B9D2	6.37054	3.31105	4.65944	6.78692	0	0	0	0	0	0
1459	BAALC	0.0681425	0.0669621	0.0275209	0	0	0	0	0	0	0
1460	BAAT	0.0532151	0.0261441	0.107469	0.0247366	0	0	0	0	0	0
1461	BABAM1	41.0958	54.8704	41.8361	57.6375	0	0	0	0	0	0
1462	BACE1	4.46889	6.73138	5.43125	8.2195	0	0	0	0	0	0
1463	BACE1-AS	2.16779	1.54189	0.979231	2.05532	0	0	0	0	0	0
1464	BACE2	25.2471	28.3802	24.1872	14.5362	0	0	0	0	0	0
1465	BACH1	9.77785	10.6253	12.9837	8.84531	0	0	0	0	0	0
1466	BACH2	0.603012	0.270183	0.819494	0.246829	0	0	0	0	0	0
1467	BAD	67.0375	49.8798	41.5928	54.1876	0	0	0	0	0	0
1468	BAG1	28.9754	23.6259	18.259	31.1074	0	0	0	0	0	0
1469	BAG2	5.15357	9.72028	8.48829	5.11872	0	0	0	0	0	0
1470	BAG3	79.2401	73.3216	81.1211	52.4116	0	0	0	0	0	0
1471	BAG4	10.7822	10.09	8.11606	9.48033	0	0	0	0	0	0
1472	BAG5	23.6627	22.9512	20.3245	18.7202	0	0	0	0	0	0
1473	BAG6	43.647	50.5331	45.219	41.6921	0	0	0	0	0	0
1474	BAGE,BAGE5	0	0	0.136949	0	0	0	0	0	0	0
1475	BAGE3	0.0200191	0	3.5365e-08	0	0	0	0	0	0	0
1476	BAGE4	0	0	1.54528e-07	0	0	0	0	0	0	0
1477	BAGE5	0	0	1.56297e-07	0	0	0	0	0	0	0
1478	BAHCC1	1.57467	1.82187	2.08921	1.97179	0	0	0	0	0	0
1479	BAHD1	7.95474	7.44824	8.15045	6.03019	0	0	0	0	0	0
1480	BAI1	0.0126869	0	0	0	0	0	0	0	0	0
1481	BAI2	1.1925	1.01898	2.02211	3.08824	0	0	0	0	0	0
1482	BAI3	0	0	0	0.00722451	0	0	0	0	0	0
1483	BAIAP2	30.1357	24.1965	21.7293	24.9578	0	0	0	0	0	0
1484	BAIAP2-AS1	2.74697	2.65606	1.682	2.11286	0	0	0	0	0	0
1485	BAIAP2L1	33.256	37.8454	31.4346	37.0764	0	0	0	0	0	0
1486	BAIAP2L2	0	0.0641191	0.105412	0	0	0	0	0	0	0
1487	BAIAP3	0.39946	0.32913	0.36602	0.659374	0	0	0	0	0	0
1488	BAK1	43.4337	35.9787	54.863	33.0147	0	0	0	0	0	0
1489	BAMBI	1.39977	0.463986	2.40051	6.84302	0	0	0	0	0	0
1490	BANCR	0	0.0880957	0	0	0	0	0	0	0	0
1491	BANF1	272.293	285.26	217.919	239.722	0	0	0	0	0	0
1492	BANF2	0	0	0	0	0	0	0	0	0	0
1493	BANK1	1.28914	2.2716	3.76582	3.61914	0	0	0	0	0	0
1494	BANP	4.54074	4.13114	4.4139	4.87328	0	0	0	0	0	0
1495	BAP1	44.154	39.4466	34.3733	29.5425	0	0	0	0	0	0
1496	BARD1	6.40121	7.20339	6.56334	7.78444	0	0	0	0	0	0
1497	BARHL1	0	0.0243602	0	0	0	0	0	0	0	0
1498	BARHL2	0	0	0	0	0	0	0	0	0	0
1499	BARX1	0	0	0.106731	0	0	0	0	0	0	0
1500	BARX2	14.5634	7.61765	10.9742	8.21172	0	0	0	0	0	0
1501	BASP1	24.1904	32.7793	52.9916	22.8769	0	0	0	0	0	0
1502	BASP1P1	0	0	0	0	0	0	0	0	0	0
1503	BATF	10.0949	7.38464	11.6757	18.0785	0	0	0	0	0	0
1504	BATF2	0.610554	0.642847	2.73018	0.141918	0	0	0	0	0	0
1505	BATF3	0.173858	0.0533963	0.131662	0.606181	0	0	0	0	0	0
1506	BAX	108.458	72.978	110.139	95.3051	0	0	0	0	0	0
1507	BAZ1A	25.4848	28.8824	29.594	24.16	0	0	0	0	0	0
1508	BAZ1B	36.3493	38.213	37.4124	32.5906	0	0	0	0	0	0
1509	BAZ2A	20.9328	22.1576	24.0426	16.9817	0	0	0	0	0	0
1510	BAZ2B	4.23166	5.86646	4.70225	6.04011	0	0	0	0	0	0
1511	BBC3	1.31414	1.4528	3.76495	4.28811	0	0	0	0	0	0
1512	BBIP1	5.95545	6.70634	5.24874	10.2948	0	0	0	0	0	0
1513	BBOX1	0.0401573	0.0493287	0.0405479	0.0233356	0	0	0	0	0	0
1514	BBS1	2.76281	3.56401	2.29422	5.52932	0	0	0	0	0	0
1515	BBS10	4.90745	6.10167	4.64232	5.26208	0	0	0	0	0	0
1516	BBS12	0.466591	0.573135	0.616956	0.671391	0	0	0	0	0	0
1517	BBS2	9.85999	14.5434	9.69458	17.5801	0	0	0	0	0	0
1518	BBS4	4.82841	6.22089	3.80617	5.98696	0	0	0	0	0	0
1519	BBS5	5.37522	4.73423	6.81325	5.72877	0	0	0	0	0	0
1520	BBS7	3.20953	3.17582	3.7991	3.4318	0	0	0	0	0	0
1521	BBS9	1.33882	1.27724	0.831785	1.45069	0	0	0	0	0	0
1522	BBX	13.7419	17.7917	17.5036	11.6401	0	0	0	0	0	0
1523	BCAM	54.5759	6.25556	20.1837	69.8148	1	0	0	0	1	1
1524	BCAN	0.152701	0.859441	0.128369	0.147892	0	0	0	0	0	0
1525	BCAP29	16.246	14.5132	11.93	12.5024	0	0	0	0	0	0
1526	BCAP31	408.226	184.609	339.618	304.769	0	0	0	0	0	0
1527	BCAR1	53.7963	62.1665	61.4085	47.8121	0	0	0	0	0	0
1528	BCAR3	48.1758	27.3306	37.8156	17.4895	0	0	0	0	0	0
1529	BCAR4	0	0	0	0	0	0	0	0	0	0
1530	BCAS1	0.733061	0.228283	0.323182	0.191994	0	0	0	0	0	0
1531	BCAS2	58.4625	54.3075	64.4088	61.6485	0	0	0	0	0	0
1532	BCAS3	2.21129	2.44459	1.52236	3.43002	0	0	0	0	0	0
1533	BCAS4	6.23065	6.66015	5.6491	9.98205	0	0	0	0	0	0
1534	BCAT1	0.0186287	0	0.218209	0.0346416	0	0	0	0	0	0
1535	BCAT2	61.2041	32.915	40.3319	75.3813	0	0	0	0	0	0
1536	BCCIP	102.138	142.896	111.217	77.2181	0	0	0	0	0	0
1537	BCDIN3D	1.51948	1.68934	1.67985	1.61128	0	0	0	0	0	0
1538	BCDIN3D-AS1	0.0936821	0.106665	0.317095	0.122574	0	0	0	0	0	0
1539	BCHE	2.12301	7.13914	9.4412	2.41489	0	0	0	0	0	0
1540	BCKDHA	18.2024	11.1517	15.7944	25.1032	0	0	0	0	0	0
1541	BCKDHB	9.4389	10.3153	6.35807	20.2944	0	0	0	0	0	0
1542	BCKDK	24.0764	23.8535	20.0205	22.4992	0	0	0	0	0	0
1543	BCL10	23.3263	23.503	21.2484	17.4327	0	0	0	0	0	0
1544	BCL11A	0.698082	0.441051	0.727801	0.300651	0	0	0	0	0	0
1545	BCL11B	0.927402	0.801695	0.964988	0.328946	0	0	0	0	0	0
1546	BCL2	1.99637	1.97707	1.52979	0.705373	0	0	0	0	0	0
1547	BCL2A1	0.494459	0.303725	1.97296	0.114927	0	0	0	0	0	0
1548	BCL2L1	80.6843	69.5812	72.1626	57.3779	0	0	0	0	0	0
1549	BCL2L10	1.48339	0.364478	1.14833	0.574672	0	0	0	0	0	0
1550	BCL2L11	2.95426	2.04935	4.05474	3.31751	0	0	0	0	0	0
1551	BCL2L12	41.4898	22.3427	39.6407	43.7748	0	0	0	0	0	0
1552	BCL2L13	12.0521	17.1343	14.9012	18.1967	0	0	0	0	0	0
1553	BCL2L14	0.600931	1.13289	0.951996	1.39682	0	0	0	0	0	0
1554	BCL2L15	0.0566533	0.0173972	0.121559	0.748966	0	0	0	0	0	0
1555	BCL2L2	19.8333	15.8218	17.3523	19.3425	0	0	0	0	0	0
1556	BCL2L2-PABPN1	62.6986	65.9809	63.5928	69.6274	0	0	0	0	0	0
1557	BCL3	21.952	12.1458	28.8419	28.2557	0	0	0	0	0	0
1558	BCL6	2.65457	2.26362	3.60251	5.0156	0	0	0	0	0	0
1559	BCL6B	0.0101694	0	0.0102683	0	0	0	0	0	0	0
1560	BCL7A	6.50961	6.23402	5.4295	3.82155	0	0	0	0	0	0
1561	BCL7B	41.7665	44.078	41.8308	40.1181	0	0	0	0	0	0
1562	BCL7C	62.4315	67.5642	44.1115	75.4394	0	0	0	0	0	0
1563	BCL9	1.71866	1.95392	1.64552	1.97805	0	0	0	0	0	0
1564	BCL9L	36.3007	41.9181	45.7426	31.6549	0	0	0	0	0	0
1565	BCLAF1	42.3996	43.0706	42.6008	44.5975	0	0	0	0	0	0
1566	BCMO1	0.0151922	0	0.01534	0.088283	0	0	0	0	0	0
1567	BCO2	0.50913	0.26058	0.24164	0.289436	0	0	0	0	0	0
1568	BCOR	5.5699	6.14634	7.03969	5.428	0	0	0	0	0	0
1569	BCORL1	1.70253	0.623177	1.67476	0.765399	0	0	0	0	0	0
1570	BCORP1	0	0	0	0	0	0	0	0	0	0
1571	BCR	30.5801	28.4453	26.2591	21.5518	0	0	0	0	0	0
1572	BCRP2	2.21978	1.24649	1.36083	1.32678	0	0	0	0	0	0
1573	BCRP3	0.193616	0.0339775	0.0837854	0.0964384	0	0	0	0	0	0
1574	BCS1L	18.529	15.9224	19.2451	13.278	0	0	0	0	0	0
1575	BCYRN1	14.1785	31.4818	37.2225	13.1827	0	0	0	0	0	0
1576	BDH1	7.84034	6.09157	6.08475	4.11981	0	0	0	0	0	0
1577	BDH2	5.06089	4.13927	3.15144	8.68544	0	0	0	0	0	0
1578	BDKRB1	0.615719	0.189093	0.341939	0.393577	0	0	0	0	0	0
1579	BDKRB2	2.15677	2.30638	1.40059	1.64159	0	0	0	0	0	0
1580	BDNF	4.87487	14.2809	9.76404	25.9571	0	0	1	0	0	0
1581	BDNF-AS	0.366682	0.510912	0.291158	0.666575	0	0	0	0	0	0
1582	BDP1	6.08284	6.58248	6.99837	4.11608	0	0	0	0	0	0
1583	BEAN1	0.0996972	0.0318705	0.0392986	0.0603162	0	0	0	0	0	0
1584	BECN1	40.7915	34.8312	31.1462	39.0482	0	0	0	0	0	0
1585	BEGAIN	0.382531	0.302066	0.193123	0.12702	0	0	0	0	0	0
1586	BEND2	0	0	0	0.0177284	0	0	0	0	0	0
1587	BEND3	1.80999	1.92124	1.70082	1.23419	0	0	0	0	0	0
1588	BEND3P3	0.933529	0.892662	0.960506	0.652348	0	0	0	0	0	0
1589	BEND4	0	0	0	0	0	0	0	0	0	0
1590	BEND5	0.240371	0	0.0910159	0.209522	0	0	0	0	0	0
1591	BEND6	1.29998	0.981389	1.91424	3.05318	0	0	0	0	0	0
1592	BEND7	0.158648	2.1437	0.584459	1.87976	0	0	0	0	0	0
1593	BEST1	0.0409362	0.0315711	0.0688885	0	0	0	0	0	0	0
1594	BEST2	0	0	0.0199887	0	0	0	0	0	0	0
1595	BEST3	0	0.0155134	0.025505	0	0	0	0	0	0	0
1596	BEST4	0.321301	0.0438532	0.216284	0.0414911	0	0	0	0	0	0
1597	BET1	8.14462	9.51074	10.7901	11.6777	0	0	0	0	0	0
1598	BET1L	21.9373	11.0478	11.5264	9.60993	0	0	0	0	0	0
1599	BET3L	0	0	0	0	0	0	0	0	0	0
1600	BEX1	0	0	0	0.0596506	0	0	0	0	0	0
1601	BEX2	0.0542041	0	0.437881	0	0	0	0	0	0	0
1602	BEX4	0	0	0	0.0394428	0	0	0	0	0	0
1603	BEX5	7.49409	14.9771	13.8619	10.5305	0	0	0	0	0	0
1604	BFAR	28.6691	31.8694	27.7828	24.3329	0	0	0	0	0	0
1605	BFSP1	0.472338	0.602527	0.770801	0.51885	0	0	0	0	0	0
1606	BFSP2	0	0	0	0	0	0	0	0	0	0
1607	BGLAP	3.50861e-46	1.17101e-55	1.86371e-36	8.35107e-124	0	0	0	0	0	0
1608	BGN	0.0753847	0.01852	0	0.0350452	0	0	0	0	0	0
1609	BHLHA15	0.403646	0.661234	1.22271	0.156374	0	0	0	0	0	0
1610	BHLHA9	0	0	0	0	0	0	0	0	0	0
1611	BHLHB9	1.95342	2.70004	2.76992	2.65451	0	0	0	0	0	0
1612	BHLHE22	0	0	0	0	0	0	0	0	0	0
1613	BHLHE23	0	0	0	0	0	0	0	0	0	0
1614	BHLHE40	50.5154	42.2905	49.0667	55.0758	0	0	0	0	0	0
1615	BHLHE40-AS1	0.0429669	0.263924	0.260309	0.399493	0	0	0	0	0	0
1616	BHLHE41	6.74316	3.12057	6.1889	9.60413	0	0	0	0	0	0
1617	BHMT	0	0	0	0	0	0	0	0	0	0
1618	BHMT2	0	0.0183946	0.0151206	0.017404	0	0	0	0	0	0
1619	BICC1	0.220129	0	0.257365	0.0807904	0	0	0	0	0	0
1620	BICD1	1.16544	2.96609	2.03054	2.63649	0	0	0	0	0	0
1621	BICD2	24.316	20.4162	20.6735	21.543	0	0	0	0	0	0
1622	BID	24.5931	17.4985	23.4506	22.0835	0	0	0	0	0	0
1623	BIK	22.2742	37.0577	29.6387	18.3412	0	0	0	0	0	0
1624	BIN1	5.49868	6.98464	6.04548	6.79553	0	0	0	0	0	0
1625	BIN2	0	0	0	0.0195569	0	0	0	0	0	0
1626	BIN3	27.6879	22.1441	15.089	18.0844	0	0	0	0	0	0
1627	BIRC2	25.6122	26.2755	27.7967	39.3062	0	0	0	0	0	0
1628	BIRC3	2.94813	3.26127	8.12364	6.30404	0	0	0	0	0	0
1629	BIRC5	44.9078	53.5818	39.2913	50.5856	0	0	0	0	0	0
1630	BIRC6	7.35029	8.43147	7.90365	4.68538	0	0	0	0	0	0
1631	BIRC7	0.0634747	0	0.128192	0.210646	0	0	0	0	0	0
1632	BIRC8	0	0	0	0	0	0	0	0	0	0
1633	BIVM	4.64036	2.21613	1.96603	2.36372	0	0	0	0	0	0
1634	BIVM-ERCC5	4.2952	2.66207	1.36381	1.82243	0	0	0	0	0	0
1635	BLCAP	197.112	145.359	174.412	136.261	0	0	0	0	0	0
1636	BLID	0	0.12611	0.0518243	0	0	0	0	0	0	0
1637	BLK	0	0	0	0	0	0	0	0	0	0
1638	BLM	10.9425	9.57463	10.1104	10.1213	0	0	0	0	0	0
1639	BLMH	18.0081	17.5861	15.9615	16.1511	0	0	0	0	0	0
1640	BLNK	0.55466	0.904557	1.1857	0.236717	0	0	0	0	0	0
1641	BLOC1S1	70.6482	91.1851	49.5547	79.7312	0	0	0	0	0	0
1642	BLOC1S1-RDH5	0.396584	0.400189	0.276679	0.694872	0	0	0	0	0	0
1643	BLOC1S2	14.0541	17.1169	15.6535	16.4068	0	0	0	0	0	0
1644	BLOC1S3	8.88005	3.6879	8.88102	6.79842	0	0	0	0	0	0
1645	BLOC1S4	10.0159	10.4488	7.69934	10.3537	0	0	0	0	0	0
1646	BLOC1S5	3.2926	3.88371	2.68053	9.3148	0	0	0	0	0	0
1647	BLOC1S5-TXNDC5	4.18908	3.20952	5.14725	3.01884	0	0	0	0	0	0
1648	BLOC1S6	19.8098	23.8224	18.3599	19.326	0	0	0	0	0	0
1649	BLVRA	25.0306	28.5206	14.0724	44.9328	0	0	0	0	0	0
1650	BLVRB	51.4866	48.1082	49.0062	104.747	0	0	0	0	0	0
1651	BLZF1	11.3534	11.8248	17.9385	14.18	0	0	0	0	0	0
1652	BMF	0.548865	0.823357	1.09707	2.45556	0	0	0	0	0	0
1653	BMI1	13.8728	16.3804	18.4867	12.1567	0	0	0	0	0	0
1654	BMP1	58.1407	26.7944	35.4126	65.1767	0	0	0	0	0	0
1655	BMP10	0.0244726	0	0	0	0	0	0	0	0	0
1656	BMP15	0	0	0	0	0	0	0	0	0	0
1657	BMP2	6.93561	3.06977	9.68854	9.60616	0	0	0	0	0	0
1658	BMP2K	3.70979	7.13325	5.29365	4.27545	0	0	0	0	0	0
1659	BMP3	0.00610714	0.00750152	0.00616654	0	0	0	0	0	0	0
1660	BMP4	5.8274	4.15303	7.50865	84.3608	0	0	1	0	1	1
1661	BMP5	0	0	0	0	0	0	0	0	0	0
1662	BMP6	0.0698499	0.371799	0.493705	0.10824	0	0	0	0	0	0
1663	BMP7	0.873654	0.0108398	0.160391	0.0205125	0	0	0	0	0	0
1664	BMP8A	0.087203	0.0153019	0.106919	0.123066	0	0	0	0	0	0
1665	BMP8B	0.246031	0.290585	0.458628	0.417912	0	0	0	0	0	0
1666	BMPER	0.468771	0.111723	0.402684	0.211419	0	0	0	0	0	0
1667	BMPR1A	6.00817	7.98797	5.36699	8.38622	0	0	0	0	0	0
1668	BMPR1B	2.97005	3.74871	2.31118	2.55494	0	0	0	0	0	0
1669	BMPR2	5.16578	6.19482	6.0638	6.42382	0	0	0	0	0	0
1670	BMS1	15.8314	18.7742	16.8157	10.8485	0	0	0	0	0	0
1671	BMS1P1	0.117353	0.133852	0.186205	0.175357	0	0	0	0	0	0
1672	BMS1P4	1.55783	0.779622	1.96138	1.87759	0	0	0	0	0	0
1673	BMS1P6	0	0	0	0	0	0	0	0	0	0
1674	BMX	0.0728741	0.0178977	0.0294298	0.0169339	0	0	0	0	0	0
1675	BNC1	0.344773	0.338795	0.30171	0.436317	0	0	0	0	0	0
1676	BNC2	0.0238919	0.0195643	0.0268047	0.0431938	0	0	0	0	0	0
1677	BNIP1	5.49164	5.54131	4.83439	3.86144	0	0	0	0	0	0
1678	BNIP2	44.2122	54.5058	42.3128	42.6785	0	0	0	0	0	0
1679	BNIP3	0.101571	0	0.153838	0.147558	0	0	0	0	0	0
1680	BNIP3L	28.1471	21.8118	14.2777	23.5552	0	0	0	0	0	0
1681	BNIPL	0.076479	0.0636258	0.0617775	0.140466	0	0	0	0	0	0
1682	BOC	0.140857	0.0203551	0.267721	0.163705	0	0	0	0	0	0
1683	BOD1	25.4561	25.9157	25.5263	23.8198	0	0	0	0	0	0
1684	BOD1L1	5.04072	6.13136	6.34652	4.35108	0	0	0	0	0	0
1685	BOD1L2	0	0	0	0	0	0	0	0	0	0
1686	BOK	9.6216	9.20369	7.53764	4.20944	0	0	0	0	0	0
1687	BOK-AS1	0.0542956	0	0	0	0	0	0	0	0	0
1688	BOLA1	3.30996	6.35377	3.7077	8.77567	0	0	0	0	0	0
1689	BOLA2B	0	0	0	0	0	0	0	0	0	0
1690	BOLA3	61.8101	69.3447	62.1289	58.4265	0	0	0	0	0	0
1691	BOLA3-AS1	0.00874664	0.0107438	0.0743649	0.0305027	0	0	0	0	0	0
1692	BOLL	0.0656794	0.0645356	0.0265219	0	0	0	0	0	0	0
1693	BOP1	43.5039	31.7878	37.1666	16.5942	0	0	0	0	0	0
1694	BORA	12.4494	10.2056	9.76965	9.88524	0	0	0	0	0	0
1695	BPESC1	0	0	0	0	0	0	0	0	0	0
1696	BPGM	9.94536	9.53576	8.6041	16.5188	0	0	0	0	0	0
1697	BPHL	3.45914	5.53412	3.4078	8.59243	0	0	0	0	0	0
1698	BPI	0	0	0.041561	0	0	0	0	0	0	0
1699	BPIFA1	0	0	0	0	0	0	0	0	0	0
1700	BPIFA2	0	0	0	0.0925714	0	0	0	0	0	0
1701	BPIFA3	0	0	0	0	0	0	0	0	0	0
1702	BPIFA4P	0	0	0	0	0	0	0	0	0	0
1703	BPIFB1	0	0.0272395	0.0223905	2.16484	0	0	1	0	0	0
1704	BPIFB2	0	0	0	0	0	0	0	0	0	0
1705	BPIFB3	0	0	0	0	0	0	0	0	0	0
1706	BPIFB4	0	0	0	0	0	0	0	0	0	0
1707	BPIFB6	0	0	0	0	0	0	0	0	0	0
1708	BPIFC	0	0	0	0	0	0	0	0	0	0
1709	BPNT1	9.48679	10.679	9.50351	21.234	0	0	0	0	0	0
1710	BPTF	6.09699	7.98919	6.48477	5.38059	0	0	0	0	0	0
1711	BPY2	0	0	0	0	0	0	0	0	0	0
1712	BPY2C	0	0	0	0	0	0	0	0	0	0
1713	BRAF	5.66568	8.74469	7.21317	7.48654	0	0	0	0	0	0
1714	BRAP	7.4667	7.08763	7.8516	7.30174	0	0	0	0	0	0
1715	BRAT1	22.9277	18.4309	18.404	17.5224	0	0	0	0	0	0
1716	BRCA1	13.3967	13.4981	10.2269	11.3382	0	0	0	0	0	0
1717	BRCA2	4.21628	3.55398	3.57722	2.70986	0	0	0	0	0	0
1718	BRCC3	20.2981	14.4229	17.749	23.1895	0	0	0	0	0	0
1719	BRD1	8.95691	9.37244	9.67897	10.0088	0	0	0	0	0	0
1720	BRD2	54.8296	68.2097	68.2427	62.8269	0	0	0	0	0	0
1721	BRD3	9.42097	10.4339	9.26144	11.5418	0	0	0	0	0	0
1722	BRD4	12.9566	15.2654	16.9327	12.4286	0	0	0	0	0	0
1723	BRD7	53.4805	71.8395	47.5416	54.8064	0	0	0	0	0	0
1724	BRD7P3	0	0	0.0151089	0.0173906	0	0	0	0	0	0
1725	BRD8	17.7083	17.642	20.4382	21.6495	0	0	0	0	0	0
1726	BRD9	39.0585	37.0091	37.2545	31.9127	0	0	0	0	0	0
1727	BRDT	0	0	0.0116053	0	0	0	0	0	0	0
1728	BRE	13.0715	15.6371	11.1314	13.4256	0	0	0	0	0	0
1729	BRE-AS1	0.208901	0.171076	0.726545	0.328984	0	0	0	0	0	0
1730	BREA2	0.0846416	0.155973	0.299127	0.245929	0	0	0	0	0	0
1731	BRF1	8.6211	7.11702	7.69376	8.78109	0	0	0	0	0	0
1732	BRF2	8.17982	6.07496	7.23408	6.35964	0	0	0	0	0	0
1733	BRI3	80.5579	129.521	86.0584	97.2892	0	0	0	0	0	0
1734	BRI3BP	23.2421	23.3074	22.1909	17.0894	0	0	0	0	0	0
1735	BRICD5	4.36954	2.1572	3.75229	4.65118	0	0	0	0	0	0
1736	BRIP1	4.93735	5.23619	5.11386	8.52357	0	0	0	0	0	0
1737	BRIX1	109.562	141.693	121.473	92.3798	0	0	0	0	0	0
1738	BRK1	100.274	116.438	93.6012	110.038	0	0	0	0	0	0
1739	BRMS1	48.7009	47.37	47.9545	35.8161	0	0	0	0	0	0
1740	BRMS1L	13.736	13.4041	12.4368	16.8712	0	0	0	0	0	0
1741	BROX	15.1598	19.3526	15.238	23.1198	0	0	0	0	0	0
1742	BRPF1	5.65228	5.70835	6.28752	5.47165	0	0	0	0	0	0
1743	BRPF3	9.50087	10.5081	11.199	9.67273	0	0	0	0	0	0
1744	BRS3	0.027934	0	0.0564114	0	0	0	0	0	0	0
1745	BRSK1	0.0821713	0.0288385	0.106676	0.0545717	0	0	0	0	0	0
1746	BRSK2	0.0688413	0.0106553	0	0	0	0	0	0	0	0
1747	BRWD1	5.42249	5.87353	5.73014	6.94498	0	0	0	0	0	0
1748	BRWD1-AS1	0	0	0	0	0	0	0	0	0	0
1749	BRWD1-IT2	0.204927	0.402801	0.124152	0.0952676	0	0	0	0	0	0
1750	BRWD3	3.93821	4.58688	4.05235	4.66433	0	0	0	0	0	0
1751	BSCL2	7.65755	2.21876	5.7912	18.2763	0	0	0	0	0	0
1752	BSDC1	19.032	13.4824	21.9165	26.3156	0	0	0	0	0	0
1753	BSG	521.766	505.508	514.463	495.326	0	0	0	0	0	0
1754	BSN	0.0407285	0.0315959	0.0497825	0.0323872	0	0	0	0	0	0
1755	BSN-AS2	0.0140777	0	0.0142146	0	0	0	0	0	0	0
1756	BSND	0.0289641	0	0	0	0	0	0	0	0	0
1757	BSPH1	0	0	0	0	0	0	0	0	0	0
1758	BSPRY	0.189024	0.212842	0.477157	0.164765	0	0	0	0	0	0
1759	BST1	0.132336	0.0650257	0.080174	1.35346	0	0	0	0	0	0
1760	BST2	119.879	94.0423	451.796	133.504	0	1	0	1	0	1
1761	BSX	0	0	0	0	0	0	0	0	0	0
1762	BTAF1	11.0005	8.52245	11.347	9.09764	0	0	0	0	0	0
1763	BTBD1	60.2311	55.2218	51.5258	55.6227	0	0	0	0	0	0
1764	BTBD10	30.7368	53.6977	42.6594	28.0532	0	0	0	0	0	0
1765	BTBD11	6.61463	7.6648	7.62003	6.22254	0	0	0	0	0	0
1766	BTBD16	0.451941	0.176642	0.373366	0.405876	0	0	0	0	0	0
1767	BTBD17	0	0	0	0	0	0	0	0	0	0
1768	BTBD18	0	0.0875195	0	0.0414037	0	0	0	0	0	0
1769	BTBD19	3.9006	0.576196	3.76404	0.774681	0	0	0	0	0	0
1770	BTBD2	34.2341	47.0525	30.9507	46.2585	0	0	0	0	0	0
1771	BTBD3	18.8017	9.10797	12.8973	18.9955	0	0	0	0	0	0
1772	BTBD6	0	0	0.0191255	0	0	0	0	0	0	0
1773	BTBD7	10.4986	14.7716	10.3391	9.63474	0	0	0	0	0	0
1774	BTBD8	0.461889	0.400513	0.438947	0.726276	0	0	0	0	0	0
1775	BTBD9	2.41487	2.3768	2.11719	2.25663	0	0	0	0	0	0
1776	BTC	3.86313	2.966	4.66255	0.561221	0	0	0	0	0	0
1777	BTD	4.84536	3.23232	3.97629	7.04444	0	0	0	0	0	0
1778	BTF3	529.396	566.306	478.688	454.868	0	0	0	0	0	0
1779	BTF3L4	17.7864	11.2401	15.4606	16.1198	0	0	0	0	0	0
1780	BTF3P11	0	0	0	0	0	0	0	0	0	0
1781	BTG1	14.9018	12.6045	18.8789	22.1684	0	0	0	0	0	0
1782	BTG2	11.2889	10.2098	10.6234	15.9382	0	0	0	0	0	0
1783	BTG3	18.9642	22.8079	24.0369	25.9683	0	0	0	0	0	0
1784	BTG4	0	0	0.0421514	0	0	0	0	0	0	0
1785	BTK	0.0140309	0	0.0141674	0	0	0	0	0	0	0
1786	BTLA	0.0235572	0	0	0.0273784	0	0	0	0	0	0
1787	BTN1A1	0	0	0.0128828	0	0	0	0	0	0	0
1788	BTN2A1	6.97732	5.49991	9.94488	8.58836	0	0	0	0	0	0
1789	BTN2A2	1.30816	0.821528	2.44529	2.43042	0	0	0	0	0	0
1790	BTN2A3P	0.711309	0.637106	1.28682	0.740578	0	0	0	0	0	0
1791	BTN3A1	1.05525	1.68215	3.33607	3.83066	0	0	0	0	0	0
1792	BTN3A2	2.11737	3.28479	3.71328	6.23559	0	0	0	0	0	0
1793	BTN3A3	0.942772	1.49747	3.95434	4.16325	0	0	0	0	0	0
1794	BTNL2	0	0	0	0	0	0	0	0	0	0
1795	BTNL3	0	0	0	0	0	0	0	0	0	0
1796	BTNL8	0	0	0	0	0	0	0	0	0	0
1797	BTNL9	0.225423	0.0125862	0.434538	0.0714515	0	0	0	0	0	0
1798	BTRC	5.03441	5.85542	4.39357	5.4277	0	0	0	0	0	0
1799	BUB1	26.5223	32.2388	28.2485	28.6823	0	0	0	0	0	0
1800	BUB1B	30.1116	35.7337	24.899	36.0022	0	0	0	0	0	0
1801	BUB3	138.026	142.606	127.66	134.461	0	0	0	0	0	0
1802	BUD13	21.6371	23.5005	19.2994	20.9049	0	0	0	0	0	0
1803	BUD31	76.6009	77.5868	76.3299	67.2728	0	0	0	0	0	0
1804	BVES	0.0258202	0.0634367	0.0260713	0.037512	0	0	0	0	0	0
1805	BVES-AS1	0	0	0	0	0	0	0	0	0	0
1806	BYSL	18.0964	19.6974	19.7807	11.9334	0	0	0	0	0	0
1807	BZRAP1	0.0138516	0	0.00932457	0	0	0	0	0	0	0
1808	BZRAP1-AS1	0.0507304	0.0830851	0.187829	0.176884	0	0	0	0	0	0
1809	BZW1	259.77	341.543	237.798	165.764	0	0	0	0	0	0
1810	BZW2	89.5911	101.495	74.9638	89.0682	0	0	0	0	0	0
1811	C10orf10	0.473104	0.894077	0.808424	1.16314	0	0	0	0	0	0
1812	C10orf105	0	0	0	0	0	0	0	0	0	0
1813	C10orf107	0	0	0	0	0	0	0	0	0	0
1814	C10orf11	2.01257	1.68854	2.08171	5.02036	0	0	0	0	0	0
1815	C10orf111	0.111829	0.0549481	0.112916	0.0519875	0	0	0	0	0	0
1816	C10orf113	0	0	0	0	0	0	0	0	0	0
1817	C10orf114	0.624362	1.16205	0.878788	4.66169	0	0	0	0	0	0
1818	C10orf118	6.10051	7.27478	8.72037	8.36979	0	0	0	0	0	0
1819	C10orf12	1.85161	2.85732	2.44308	1.77221	0	0	0	0	0	0
1820	C10orf120	0	0	0	0	0	0	0	0	0	0
1821	C10orf128	0	0	0	0	0	0	0	0	0	0
1822	C10orf129	0	0	0	0	0	0	0	0	0	0
1823	C10orf131	0.13898	0.0426827	0	0	0	0	0	0	0	0
1824	C10orf137	9.08111	9.65586	10.4329	8.77615	0	0	0	0	0	0
1825	C10orf2	11.5495	10.0363	14.4662	6.82903	0	0	0	0	0	0
1826	C10orf25	1.85254	2.27556	1.8819	1.43536	0	0	0	0	0	0
1827	C10orf32	6.04501	4.23323	6.4967	5.61806	0	0	0	0	0	0
1828	C10orf32-AS3MT	0.0490193	0.0384283	0.0763337	0.0520189	0	0	0	0	0	0
1829	C10orf35	3.60184	5.09087	4.41899	5.80652	0	0	0	0	0	0
1830	C10orf40	0	0	0	0	0	0	0	0	0	0
1831	C10orf53	0	0	0	0	0	0	0	0	0	0
1832	C10orf54	0	0	0	0	0	0	0	0	0	0
1833	C10orf55	0.819079	1.04206	0.871351	0.322981	0	0	0	0	0	0
1834	C10orf62	0	0	0	0.0378135	0	0	0	0	0	0
1835	C10orf67	0.0369906	0.0302916	0.0871508	0.243615	0	0	0	0	0	0
1836	C10orf68	0.0268568	0.0329896	0.027118	0.14046	0	0	0	0	0	0
1837	C10orf71	0	0	0	0	0	0	0	0	0	0
1838	C10orf76	7.21034	5.908	5.5391	5.29789	0	0	0	0	0	0
1839	C10orf82	0	0	0	0	0	0	0	0	0	0
1840	C10orf88	4.40459	5.39597	5.41734	5.63641	0	0	0	0	0	0
1841	C10orf90	0	0	0	0	0	0	0	0	0	0
1842	C10orf91	0.695673	0.6216	0.574723	0.514512	0	0	0	0	0	0
1843	C10orf95	0.560646	0.688707	1.05133	0.496449	0	0	0	0	0	0
1844	C10orf99	0	0	0	0	0	0	0	0	0	0
1845	C11orf1	14.3498	16.2973	12.7822	17.7357	0	0	0	0	0	0
1846	C11orf16	0	0	0.0594435	0	0	0	0	0	0	0
1847	C11orf21	0	0	0	0	0	0	0	0	0	0
1848	C11orf24	22.0997	32.2395	30.4176	25.8293	0	0	0	0	0	0
1849	C11orf30	6.27467	7.43372	6.80477	6.24965	0	0	0	0	0	0
1850	C11orf31	85.112	109.389	71.9867	96.4335	0	0	0	0	0	0
1851	C11orf34	0	0	0	0	0	0	0	0	0	0
1852	C11orf35	1.15903	0.0876138	0.396102	0.68388	0	0	0	0	0	0
1853	C11orf40	0	0	0	0	0	0	0	0	0	0
1854	C11orf42	0	0.0883659	0.0726317	0.250801	0	0	0	0	0	0
1855	C11orf44	0.0808195	0.0992737	0.102007	0.0234823	0	0	0	0	0	0
1856	C11orf45	0.729612	1.3542	0.986217	0.760667	0	0	0	0	0	0
1857	C11orf48	57.2856	47.6951	49.6843	43.4357	0	0	0	0	0	0
1858	C11orf49	15.705	18.1674	16.9204	16.8437	0	0	0	0	0	0
1859	C11orf52	1.98447	2.1719	1.85804	3.27086	0	0	0	0	0	0
1860	C11orf53	0.358853	0.244914	0.281822	1.52923	0	0	0	0	0	0
1861	C11orf54	2.33286	2.16343	1.90316	4.68637	0	0	0	0	0	0
1862	C11orf57	11.8569	13.2716	12.8621	11.3712	0	0	0	0	0	0
1863	C11orf58	36.9476	71.5859	62.7833	41.9742	0	0	0	0	0	0
1864	C11orf63	2.0288	2.0934	2.1174	0.954541	0	0	0	0	0	0
1865	C11orf65	0.0407383	0	0.0411345	0.284079	0	0	0	0	0	0
1866	C11orf68	20.1593	37.6598	20.2235	19.0983	0	0	0	0	0	0
1867	C11orf70	6.16018	5.70554	5.27402	5.15018	0	0	0	0	0	0
1868	C11orf71	4.02831	5.38083	5.19698	12.2944	0	0	0	0	0	0
1869	C11orf73	45.549	50.2237	36.7812	50.3709	0	0	0	0	0	0
1870	C11orf74	2.19298	2.69419	3.43217	2.03896	0	0	0	0	0	0
1871	C11orf75	2.19014	2.20629	2.6095	2.44359	0	0	0	0	0	0
1872	C11orf80	4.28757	4.6836	2.70089	3.87401	0	0	0	0	0	0
1873	C11orf82	9.98393	8.39807	11.482	9.48841	0	0	0	0	0	0
1874	C11orf83	10.7352	14.0661	11.6794	12.2068	0	0	0	0	0	0
1875	C11orf84	25.6416	25.3823	25.134	21.1555	0	0	0	0	0	0
1876	C11orf85	0	0	0	0	0	0	0	0	0	0
1877	C11orf86	0	0.0845822	0.0695221	0.0400105	0	0	0	0	0	0
1878	C11orf87	0	0	0	0	0	0	0	0	0	0
1879	C11orf88	0	0	0.133722	0	0	0	0	0	0	0
1880	C11orf91	7.10225	6.23235	7.65917	1.5161	0	0	0	0	0	0
1881	C11orf92	0.127564	0.156689	0.0708424	1.22311	0	0	0	0	0	0
1882	C11orf93	1.67179	2.43191	0.961616	4.7203	0	0	0	0	0	0
1883	C11orf94	0	0.505061	0.207427	0.477505	0	0	0	0	0	0
1884	C11orf95	3.3785	3.0777	4.14056	2.56174	0	0	0	0	0	0
1885	C11orf96	0.0901393	0.11073	0.485418	0.244442	0	0	0	0	0	0
1886	C12orf10	29.0955	30.777	27.9618	22.6728	0	0	0	0	0	0
1887	C12orf23	10.6706	16.2528	15.0733	16.5684	0	0	0	0	0	0
1888	C12orf29	13.7366	14.3253	15.4795	10.5109	0	0	0	0	0	0
1889	C12orf36	3.06408	1.86803	4.67494	1.81983	0	0	0	0	0	0
1890	C12orf39	0.0891066	0	0	0	0	0	0	0	0	0
1891	C12orf4	8.7444	9.27219	9.50864	9.76111	0	0	0	0	0	0
1892	C12orf40	0	0	0	0	0	0	0	0	0	0
1893	C12orf42	0	0	0	0.0350424	0	0	0	0	0	0
1894	C12orf43	10.7851	15.2307	10.8105	9.72115	0	0	0	0	0	0
1895	C12orf44	35.5189	43.1215	39.6178	32.688	0	0	0	0	0	0
1896	C12orf45	10.0183	19.1589	17.9474	13.3336	0	0	0	0	0	0
1897	C12orf49	14.9092	18.1525	13.5157	16.946	0	0	0	0	0	0
1898	C12orf5	3.0442	4.11159	4.06865	3.07801	0	0	0	0	0	0
1899	C12orf50	0.0224998	0	0	0	0	0	0	0	0	0
1900	C12orf52	16.4669	15.6066	16.8876	14.1412	0	0	0	0	0	0
1901	C12orf54	3.05673	1.87764	6.67073	1.08869	0	0	0	0	0	0
1902	C12orf56	0.0731523	0.389399	0.196971	0.850191	0	0	0	0	0	0
1903	C12orf57	81.3898	71.9774	90.0273	166.607	0	0	0	0	0	0
1904	C12orf60	1.06225	2.42988	1.2575	2.00083	0	0	0	0	0	0
1905	C12orf61	0.775849	1.06518	0.622108	1.75036	0	0	0	0	0	0
1906	C12orf65	10.786	11.1699	11.2566	15.1576	0	0	0	0	0	0
1907	C12orf66	3.72116	4.08613	3.24499	3.63675	0	0	0	0	0	0
1908	C12orf68	0	0	0	0	0	0	0	0	0	0
1909	C12orf69	0.0533247	0	0.197426	0.0826328	0	0	0	0	0	0
1910	C12orf70	0.126487	0.233074	1.0856	0.29401	0	0	0	0	0	0
1911	C12orf71	0.0443202	0	0	0	0	0	0	0	0	0
1912	C12orf73	1.58768	1.39308	1.80924	2.39879	0	0	0	0	0	0
1913	C12orf74	0.020418	0	0	0	0	0	0	0	0	0
1914	C12orf75	18.9206	14.7453	21.8925	15.842	0	0	0	0	0	0
1915	C12orf76	1.58974	1.42889	1.64435	2.45598	0	0	0	0	0	0
1916	C12orf77	0	0	0	0	0	0	0	0	0	0
1917	C13orf35	0.0165795	0	0	0	0	0	0	0	0	0
1918	C13orf45	0.0350333	0	0.0707481	0	0	0	0	0	0	0
1919	C14orf1	55.8657	50.5846	41.0434	53.7344	0	0	0	0	0	0
1920	C14orf101	8.64488	8.33967	8.51053	9.57335	0	0	0	0	0	0
1921	C14orf105	0	0.0539229	0.0591002	0.0170063	0	0	0	0	0	0
1922	C14orf119	26.5891	31.9192	28.1416	27.8664	0	0	0	0	0	0
1923	C14orf132	0.00457684	0.00562179	0.00462135	0	0	0	0	0	0	0
1924	C14orf142	13.759	12.6768	12.5597	14.4968	0	0	0	0	0	0
1925	C14orf159	15.8444	22.319	19.7435	26.6768	0	0	0	0	0	0
1926	C14orf166	188.757	200.535	169.979	184.249	0	0	0	0	0	0
1927	C14orf166B	0	0	0	0	0	0	0	0	0	0
1928	C14orf169	12.7731	13.2097	14.0904	10.7948	0	0	0	0	0	0
1929	C14orf177	0	0	0	0	0	0	0	0	0	0
1930	C14orf178	0.157786	0.281632	0.159321	0.0916763	0	0	0	0	0	0
1931	C14orf180	0	0	0	0	0	0	0	0	0	0
1932	C14orf182	0.122462	0.0835707	0.0549571	0.0790706	0	0	0	0	0	0
1933	C14orf183	0	0	0	0	0	0	0	0	0	0
1934	C14orf2	191.052	218.269	160.614	178.165	0	0	0	0	0	0
1935	C14orf23	0	0.0141247	0	0	0	0	0	0	0	0
1936	C14orf28	1.01242	1.09008	1.03489	1.43813	0	0	0	0	0	0
1937	C14orf37	0.891836	1.80178	1.09009	2.03209	0	0	0	0	0	0
1938	C14orf39	0.05279	0	0.0133259	0.0153383	0	0	0	0	0	0
1939	C14orf64	0	0.132333	0.0543871	0	0	0	0	0	0	0
1940	C14orf79	3.40527	4.40445	4.08562	2.97988	0	0	0	0	0	0
1941	C14orf80	22.3862	22.149	23.3824	19.4861	0	0	0	0	0	0
1942	C14orf93	3.27026	4.5238	3.25894	6.1986	0	0	0	0	0	0
1943	C15orf26	0.2217	0	0.124364	0.0572582	0	0	0	0	0	0
1944	C15orf27	0.0923163	0.0188997	0.124285	0.178818	0	0	0	0	0	0
1945	C15orf32	0	0	0	0	0	0	0	0	0	0
1946	C15orf37	3.03592	4.54571	3.55519	4.00857	0	0	0	0	0	0
1947	C15orf38	8.54569	15.295	5.66128	11.7864	0	0	0	0	0	0
1948	C15orf38-AP3S2	2.42553	4.24714	2.68229	3.05279	0	0	0	0	0	0
1949	C15orf39	17.3381	14.0178	19.4205	15.9122	0	0	0	0	0	0
1950	C15orf40	28.5102	26.4944	24.8522	31.1141	0	0	0	0	0	0
1951	C15orf41	16.0948	17.973	11.5896	19.8569	0	0	0	0	0	0
1952	C15orf43	0	0	0	0	0	0	0	0	0	0
1953	C15orf48	73.4198	37.3233	144.478	57.9852	0	0	0	1	0	0
1954	C15orf52	13.4615	8.45378	17.6995	12.7031	0	0	0	0	0	0
1955	C15orf53	0	0	0	0	0	0	0	0	0	0
1956	C15orf54	0.0234857	0	0.0474282	0	0	0	0	0	0	0
1957	C15orf55	0.12233	0	0.0760121	0.0109364	0	0	0	0	0	0
1958	C15orf56	0.316451	0.323934	0.266274	0.224756	0	0	0	0	0	0
1959	C15orf57	13.165	17.2466	14.8271	11.9601	0	0	0	0	0	0
1960	C15orf59	0	0	0.0299128	0	0	0	0	0	0	0
1961	C15orf60	0.0468404	0	0	0	0	0	0	0	0	0
1962	C15orf61	4.69659	4.8585	4.64867	4.38111	0	0	0	0	0	0
1963	C15orf62	0.930735	0.59886	0.939787	0.91001	0	0	0	0	0	0
1964	C16orf11	0	0.0206085	0.0508209	0	0	0	0	0	0	0
1965	C16orf13	66.3284	49.9695	62.4003	65.7066	0	0	0	0	0	0
1966	C16orf3	0.128248	0.367622	0.431652	0.0993676	0	0	0	0	0	0
1967	C16orf45	1.35558	0.472173	1.34142	0.850797	0	0	0	0	0	0
1968	C16orf46	0.830817	1.5656	1.05591	1.25642	0	0	0	0	0	0
1969	C16orf52	3.37884	3.41619	3.73356	3.3064	0	0	0	0	0	0
1970	C16orf54	20.8112	5.20291	9.73699	13.1109	0	0	0	0	0	0
1971	C16orf55	6.46912	7.53547	5.63678	6.41951	0	0	0	0	0	0
1972	C16orf58	31.0658	28.2834	27.7819	35.6141	0	0	0	0	0	0
1973	C16orf59	10.3167	7.66209	11.4228	11.1081	0	0	0	0	0	0
1974	C16orf62	11.1293	7.06012	7.8275	10.8923	0	0	0	0	0	0
1975	C16orf70	10.7708	10.0683	10.4747	9.36241	0	0	0	0	0	0
1976	C16orf71	0.0269963	0.0165805	0.0272589	0.0313754	0	0	0	0	0	0
1977	C16orf72	19.6283	21.9232	19.494	17.9566	0	0	0	0	0	0
1978	C16orf74	53.0214	82.1412	38.3814	27.1862	0	0	0	0	0	0
1979	C16orf78	0	0	0	0	0	0	0	0	0	0
1980	C16orf80	45.1745	55.0362	42.916	47.7721	0	0	0	0	0	0
1981	C16orf82	0	0	0	0	0	0	0	0	0	0
1982	C16orf86	0.0951328	0.0779102	0.0640387	0.0368548	0	0	0	0	0	0
1983	C16orf87	9.91109	15.1661	11.2223	17.7775	0	0	0	0	0	0
1984	C16orf88	14.0041	18.4379	13.3395	13.4882	0	0	0	0	0	0
1985	C16orf89	0.0251086	0.0308437	0	0	0	0	0	0	0	0
1986	C16orf90	0	0.0592709	0	0	0	0	0	0	0	0
1987	C16orf91	21.2493	18.0643	17.7111	14.4019	0	0	0	0	0	0
1988	C16orf92	0	0	0	0	0	0	0	0	0	0
1989	C16orf93	2.19682	1.97856	2.05812	2.79548	0	0	0	0	0	0
1990	C16orf95	3.16467	4.95414	2.72567	4.58787	0	0	0	0	0	0
1991	C16orf96	0.0104818	0	0.0105838	0	0	0	0	0	0	0
1992	C16orf97	0	0	0	0	0	0	0	0	0	0
1993	C17orf100	1.32098	1.439	2.03849	1.59319	0	0	0	0	0	0
1994	C17orf102	0	0	0	0	0	0	0	0	0	0
1995	C17orf103	0.405476	0.262612	0.528524	0.668317	0	0	0	0	0	0
1996	C17orf104	0.181086	0.120484	0.16761	0.10523	0	0	0	0	0	0
1997	C17orf105	0	0	0	0	0	0	0	0	0	0
1998	C17orf107	0.340306	0.0144143	0.225127	0.163658	0	0	0	0	0	0
1999	C17orf112	0	0	0	0	0	0	0	0	0	0
[truncated: 21,616 more rows]
